# Supplementary material for: Bis{2-[(E)-benzyl­imino­meth­yl]-4-methyl­phen­olato-κ2 N,O}cobalt(II)
Source: Acta Crystallogr Sect E Struct Rep Online. 2008 Nov 8;64(Pt 12):m1486. doi: 10.1107/S1600536808034144 (PMC2960051; doi:10.1107/S1600536808034144)
Supplement: Supplementary file 2 [file e-64-m1486-Isup2.hkl]

# 
# h,k,l, Fc-squared, Fo-squared, sigma(Fo-squared) and status flag 
# 
data_I
_shelx_title ' tref in P2(1)/c' 
_shelx_refln_list_code          4 
_shelx_F_calc_maximum      195.91 
_exptl_crystal_F_000       735.00 
_reflns_d_resolution_high  0.7681 
 
loop_ 
 _symmetry_equiv_pos_as_xyz 
 'x, y, z' 
 '-x, y+1/2, -z+1/2' 
 '-x, -y, -z' 
 'x, -y-1/2, z-1/2' 
 
_cell_length_a    13.7352 
_cell_length_b    10.6249 
_cell_length_c     8.7926 
_cell_angle_alpha  90.000 
_cell_angle_beta  107.394 
_cell_angle_gamma  90.000 
 
_shelx_F_squared_multiplier     1.000 
 
loop_ 
 _refln_index_h 
 _refln_index_k 
 _refln_index_l 
 _refln_F_squared_calc 
 _refln_F_squared_meas 
 _refln_F_squared_sigma 
 _refln_observed_status 
   2   0   0      325.73      272.86     18.41 o 
   3   0   0      608.00      643.41      9.17 o 
   4   0   0      499.72      551.49      8.08 o 
   5   0   0       24.90       25.74      1.01 o 
   6   0   0     1518.76     1601.84     34.65 o 
   7   0   0     3535.58     3680.60     50.74 o 
   8   0   0     2345.37     2474.94     34.62 o 
   9   0   0      559.36      575.08      9.05 o 
  10   0   0     1798.55     1767.81     26.55 o 
  11   0   0      859.96      887.80     13.61 o 
  12   0   0      143.79      135.41      4.42 o 
  13   0   0      830.86      850.86     16.79 o 
  14   0   0       98.97       99.91      4.61 o 
  15   0   0      290.96      310.70      8.09 o 
  16   0   0      120.20      106.57      4.64 o 
  17   0   0        0.66        1.69      2.78 o 
   1   1   0       42.58       52.13      0.85 o 
   2   1   0     1788.51     1742.76     18.58 o 
   3   1   0      256.40      242.09      2.68 o 
   4   1   0      857.92      903.63      9.06 o 
   5   1   0      221.89      244.46      3.11 o 
   6   1   0      475.60      541.44      6.36 o 
   7   1   0       87.39       91.31      1.68 o 
   8   1   0       19.44       26.01      0.87 o 
   9   1   0        3.67        4.31      0.77 o 
  10   1   0      220.49      207.87      3.20 o 
  11   1   0      425.13      393.73      5.42 o 
  12   1   0      124.75      123.44      2.57 o 
  13   1   0        0.09        2.01      0.97 o 
  14   1   0        4.48        1.74      1.07 o 
  15   1   0        0.55        0.48      1.20 o 
  16   1   0        8.96        8.73      1.53 o 
   0   2   0     2952.51     3053.40     52.05 o 
   1   2   0     3781.07     3940.29     47.04 o 
   2   2   0       99.08       80.44      1.17 o 
   3   2   0      824.02      885.17      9.71 o 
   4   2   0       55.71       54.80      1.06 o 
   5   2   0     2545.35     2575.82     25.17 o 
   6   2   0     3821.41     4042.36     39.28 o 
   7   2   0     2845.12     2968.40     29.12 o 
   8   2   0      586.85      585.58      6.41 o 
   9   2   0      763.56      759.11      9.06 o 
  10   2   0      529.34      536.85      6.84 o 
  11   2   0       17.96       19.96      1.11 o 
  12   2   0       79.93       78.66      2.05 o 
  13   2   0       96.77       99.24      2.42 o 
  14   2   0      106.54      118.90      3.11 o 
  15   2   0      148.25      145.96      4.32 o 
  16   2   0      144.36      144.77      5.49 o 
   1   3   0      903.14      897.36      8.91 o 
   2   3   0        9.82       11.76      0.43 o 
   3   3   0       11.96        8.60      0.60 o 
   4   3   0      618.27      660.89      7.51 o 
   5   3   0       48.74       59.87      1.99 o 
   6   3   0     2448.48     2601.93     28.08 o 
   7   3   0        6.70        5.71      0.54 o 
   8   3   0        9.45       17.34      0.99 o 
   9   3   0      150.37      139.75      2.52 o 
  10   3   0        0.55        0.43      0.65 o 
  11   3   0        6.88        6.03      0.88 o 
  12   3   0        3.63        2.26      0.99 o 
  13   3   0       10.57       10.20      1.27 o 
  14   3   0        2.19        2.44      1.13 o 
  15   3   0        0.04       -0.93      1.35 o 
  16   3   0       11.90        5.74      1.76 o 
   0   4   0     8207.90     8349.59    139.54 o 
   1   4   0     1446.03     1445.56     17.56 o 
   2   4   0      483.66      542.90      6.26 o 
   3   4   0      186.24      184.29      2.18 o 
   4   4   0      959.73      997.79     11.12 o 
   5   4   0       51.35       78.80      1.45 o 
   6   4   0      136.07      136.21      2.18 o 
   7   4   0      597.12      586.86      7.09 o 
   8   4   0      425.74      433.18      6.23 o 
   9   4   0      326.28      318.73      4.49 o 
  10   4   0      227.06      215.78      4.02 o 
  11   4   0      407.56      408.65      6.49 o 
  12   4   0      127.58      143.26      3.35 o 
  13   4   0      101.81      103.32      2.91 o 
  14   4   0       85.47       81.90      2.71 o 
  15   4   0       88.99       81.98      2.85 o 
  16   4   0        9.26        2.62      2.05 o 
   1   5   0        3.93        6.56      0.49 o 
   2   5   0      801.63      827.92     10.90 o 
   3   5   0      361.02      388.84      4.76 o 
   4   5   0      226.86      211.27      2.87 o 
   5   5   0       65.32       67.65      1.35 o 
   6   5   0        0.94        2.12      0.65 o 
   7   5   0       54.97       48.09      1.91 o 
   8   5   0        6.03        4.61      0.87 o 
   9   5   0        1.43        0.63      0.83 o 
  10   5   0       53.27       53.11      2.24 o 
  11   5   0       27.76       30.54      1.77 o 
  12   5   0      147.92      138.40      3.36 o 
  13   5   0        1.05        2.34      1.11 o 
  14   5   0        1.26        1.05      1.21 o 
  15   5   0        3.50        3.29      1.37 o 
   0   6   0     4649.85     5011.06     83.12 o 
   1   6   0     2480.12     2665.32     36.77 o 
   2   6   0      137.30      106.32      1.69 o 
   3   6   0      716.33      698.09      8.16 o 
   4   6   0      976.71      968.80     12.55 o 
   5   6   0     1533.41     1556.61     19.59 o 
   6   6   0     1464.78     1474.34     18.74 o 
   7   6   0      889.59      902.23     12.10 o 
   8   6   0      476.31      485.13      8.35 o 
   9   6   0      330.51      321.83      5.82 o 
  10   6   0      229.56      202.95      4.05 o 
  11   6   0      209.19      198.16      4.11 o 
  12   6   0      252.36      242.07      5.33 o 
  13   6   0      159.69      163.77      5.67 o 
  14   6   0      109.41      106.77      3.26 o 
  15   6   0       49.19       48.52      2.43 o 
   1   7   0        4.28        4.18      0.55 o 
   2   7   0       90.89       97.63      1.85 o 
   3   7   0        0.55        0.39      0.64 o 
   4   7   0       22.94       21.20      1.16 o 
   5   7   0       26.60       28.20      1.37 o 
   6   7   0      472.66      479.55      7.14 o 
   7   7   0      100.47       94.55      2.51 o 
   8   7   0       26.96       23.95      1.45 o 
   9   7   0      257.72      247.31      4.64 o 
  10   7   0        6.73        5.70      1.15 o 
  11   7   0       22.56       18.26      1.70 o 
  12   7   0        0.01       -0.48      1.06 o 
  13   7   0        0.28       -0.35      1.15 o 
  14   7   0       33.77       35.71      2.12 o 
   0   8   0      423.39      433.35      8.94 o 
   1   8   0      403.10      377.22      7.42 o 
   2   8   0      236.28      247.50      5.94 o 
   3   8   0      477.48      448.87      6.63 o 
   4   8   0      977.84      970.18     12.89 o 
   5   8   0      272.21      267.77      4.63 o 
   6   8   0     1297.75     1288.44     16.86 o 
   7   8   0      745.78      737.13     13.46 o 
   8   8   0       14.93       15.50      1.35 o 
   9   8   0      105.26      102.90      3.74 o 
  10   8   0       69.65       72.79      2.55 o 
  11   8   0       55.77       57.97      2.35 o 
  12   8   0      115.75      110.08      4.40 o 
  13   8   0      115.68      116.55      3.69 o 
   1   9   0       50.00       48.36      2.11 o 
   2   9   0        5.68        1.12      1.35 o 
   3   9   0      142.67      134.80      3.57 o 
   4   9   0       65.88       66.41      2.12 o 
   5   9   0      123.36      122.59      2.95 o 
   6   9   0      168.61      167.56      3.62 o 
   7   9   0       95.09       91.24      2.75 o 
   8   9   0       54.81       51.74      2.13 o 
   9   9   0       18.99       17.25      1.53 o 
  10   9   0        0.61       -0.44      1.12 o 
  11   9   0        0.36       -0.67      1.08 o 
  12   9   0        8.76       14.05      1.67 o 
   0  10   0       55.23       52.11      4.05 o 
   1  10   0       72.16       78.52      2.77 o 
   2  10   0      149.30      139.88      7.55 o 
   3  10   0      460.16      460.54      8.46 o 
   4  10   0      124.57      128.24      3.72 o 
   5  10   0       10.75       13.55      1.62 o 
   6  10   0       29.70       28.36      1.95 o 
   7  10   0       24.56       20.52      1.57 o 
   8  10   0       12.77       13.47      1.48 o 
   9  10   0       42.03       43.08      2.17 o 
  10  10   0       52.60       50.68      5.30 o 
  11  10   0       80.29       83.13      3.03 o 
   1  11   0        3.28        4.82      1.69 o 
   2  11   0        6.10        7.66      1.65 o 
   3  11   0        0.16        0.41      1.40 o 
   4  11   0        0.24       -1.27      1.27 o 
   5  11   0        3.18        4.37      1.47 o 
   6  11   0        1.98        2.26      1.42 o 
   7  11   0        1.69        1.11      1.39 o 
   8  11   0        4.06        4.56      1.59 o 
   9  11   0        0.17       -0.76      1.51 o 
  10  11   0        0.48       -1.42      1.42 o 
   0  12   0       16.97       12.81      3.24 o 
   1  12   0       13.49       12.13      3.92 o 
   2  12   0       80.43       83.45      4.24 o 
   3  12   0      157.19      162.77      8.09 o 
   4  12   0      193.67      206.56      9.32 o 
   5  12   0      246.34      266.48     17.36 o 
   6  12   0      190.49      204.11      5.50 o 
   7  12   0       89.09       88.57      3.71 o 
   8  12   0       41.54       44.71      4.03 o 
   1  13   0        0.54       -0.63      1.85 o 
   2  13   0       19.72       23.22      2.87 o 
   3  13   0       18.70       15.63      3.84 o 
   4  13   0        2.40        5.04      2.25 o 
   5  13   0       10.45        9.81      1.96 o 
 -17   1   1       79.91       76.23      2.97 o 
 -16   1   1      369.41      395.03      6.90 o 
 -15   1   1      277.49      280.85      6.38 o 
 -14   1   1      378.06      377.53      6.35 o 
 -13   1   1      211.02      215.93      3.91 o 
 -12   1   1       66.30       66.07      1.86 o 
 -11   1   1      679.18      661.78      8.25 o 
 -10   1   1      856.45      848.27      9.12 o 
  -9   1   1     1178.93     1183.21     12.22 o 
  -8   1   1      867.54      796.74      8.42 o 
  -7   1   1     1971.65     2063.60     20.42 o 
  -6   1   1     6281.93     6401.25     61.80 o 
  -5   1   1     1258.67     1267.88     15.34 o 
  -4   1   1      572.77      638.26      7.19 o 
  -3   1   1     2729.67     2788.54     29.72 o 
  -2   1   1      984.17     1080.58     11.69 o 
  -1   1   1     6797.08     6258.70     86.11 o 
   0   1   1     3165.12     3232.54     47.01 o 
   1   1   1     3797.73     3785.52     54.18 o 
   2   1   1     7671.10     7757.90     98.41 o 
   3   1   1      737.02      799.80      8.03 o 
   4   1   1     3359.04     3499.22     33.93 o 
   5   1   1     1970.45     2054.36     20.20 o 
   6   1   1      304.71      277.30      3.61 o 
   7   1   1      879.73      875.12     10.01 o 
   8   1   1     1282.24     1318.24     18.34 o 
   9   1   1     2049.70     2023.02     24.82 o 
  10   1   1      219.23      222.13      4.00 o 
  11   1   1       18.68       17.15      1.17 o 
  12   1   1      318.22      315.90     11.97 o 
  13   1   1      432.87      405.83     30.44 o 
  14   1   1      338.88      332.45      8.19 o 
  15   1   1      181.84      193.41      6.06 o 
  16   1   1       11.61       12.17      3.34 o 
 -17   2   1       15.24       16.77      2.07 o 
 -16   2   1        6.85        5.27      1.73 o 
 -15   2   1        0.03        0.11      1.04 o 
 -14   2   1        5.71        3.36      0.92 o 
 -13   2   1       20.90       22.02      1.43 o 
 -12   2   1       48.52       63.16      2.13 o 
 -11   2   1        5.63        5.23      0.94 o 
 -10   2   1      188.62      196.53      3.64 o 
  -9   2   1       24.56       18.71      0.78 o 
  -8   2   1      212.58      250.41      3.15 o 
  -7   2   1       45.64       50.43      1.06 o 
  -6   2   1       33.36       26.99      0.73 o 
  -5   2   1       24.92       24.83      0.63 o 
  -4   2   1      109.48      111.61      1.47 o 
  -3   2   1      387.07      372.96      3.95 o 
  -2   2   1      698.80      740.72      7.69 o 
  -1   2   1     1476.30     1520.95     14.87 o 
   0   2   1    19276.25    16273.96    936.25 o 
   1   2   1       74.07       69.06      1.04 o 
   2   2   1      738.67      744.93      8.24 o 
   3   2   1        3.64        2.13      0.30 o 
   4   2   1        5.09       11.46      1.02 o 
   5   2   1      777.03      914.47     10.15 o 
   6   2   1        0.41        0.32      0.28 o 
   7   2   1      136.92      144.79      2.27 o 
   8   2   1        7.29       10.81      0.69 o 
   9   2   1       29.81       28.68      1.28 o 
  10   2   1      330.95      329.39      7.36 o 
  11   2   1       88.20       87.91      3.63 o 
  12   2   1       33.08       24.87      2.96 o 
  13   2   1       65.39       59.56      2.21 o 
  14   2   1        2.72        0.80      1.21 o 
  15   2   1        4.07        9.99      2.96 o 
  16   2   1        1.57       -2.53      2.53 o 
 -17   3   1       78.08       81.83      3.64 o 
 -16   3   1      162.42      166.24      8.54 o 
 -15   3   1      125.54      117.06      3.25 o 
 -14   3   1      362.33      330.78      5.82 o 
 -13   3   1      112.32      122.86      2.70 o 
 -12   3   1      383.63      338.61      4.97 o 
 -11   3   1       20.57       19.20      1.15 o 
 -10   3   1     1323.42     1278.40     14.66 o 
  -9   3   1      769.74      775.32      9.25 o 
  -8   3   1      766.60      751.58      8.89 o 
  -7   3   1      801.06      770.42      8.07 o 
  -6   3   1      294.30      237.41      3.25 o 
  -5   3   1      654.55      682.09      8.68 o 
  -4   3   1      287.37      273.41      3.07 o 
  -3   3   1      556.89      596.95      6.38 o 
  -2   3   1      341.49      383.13      4.04 o 
  -1   3   1     1104.10     1108.98     23.06 o 
   0   3   1      189.15      232.46      3.07 o 
   1   3   1       35.66       48.56      1.81 o 
   2   3   1     1798.79     1836.67     22.05 o 
   3   3   1     2744.16     2814.17     29.88 o 
   4   3   1      187.44      172.43      2.29 o 
   5   3   1     1202.67     1164.70     12.78 o 
   6   3   1     2476.90     2599.61     27.85 o 
   7   3   1      326.83      324.98      4.80 o 
   8   3   1      542.38      587.90      8.65 o 
   9   3   1      272.33      267.44      4.38 o 
  10   3   1       25.69       31.11      2.03 o 
  11   3   1      150.67      145.75      3.97 o 
  12   3   1      488.28      474.76      8.52 o 
  13   3   1      233.89      206.98     11.86 o 
  14   3   1      121.44      125.46      3.84 o 
  15   3   1       87.42       92.37      6.05 o 
  16   3   1       53.51       52.64      5.07 o 
 -16   4   1        1.05        3.79      1.37 o 
 -15   4   1        3.70        4.37      1.30 o 
 -14   4   1       23.06       17.43      1.54 o 
 -13   4   1       20.96       23.74      1.59 o 
 -12   4   1      111.66      115.44      2.95 o 
 -11   4   1       80.84       73.05      2.23 o 
 -10   4   1      143.50      140.58      2.64 o 
  -9   4   1       55.87       56.92      1.55 o 
  -8   4   1        0.11        0.14      0.53 o 
  -7   4   1       46.88       50.63      1.32 o 
  -6   4   1      190.64      192.90      3.46 o 
  -5   4   1       29.18       29.59      0.89 o 
  -4   4   1       68.17       61.32      1.03 o 
  -3   4   1      170.14      177.02      2.15 o 
  -2   4   1      294.86      320.57      3.52 o 
  -1   4   1     1217.39     1282.30     16.45 o 
   0   4   1     1285.18     1287.01     21.78 o 
   1   4   1      284.12      273.64      3.42 o 
   2   4   1        3.11        3.23      0.34 o 
   3   4   1      134.46      115.40      1.77 o 
   4   4   1      171.69      180.52      2.20 o 
   5   4   1      219.83      205.77      3.18 o 
   6   4   1       14.01       13.24      0.95 o 
   7   4   1      223.93      222.13      3.61 o 
   8   4   1      123.56      113.11      2.95 o 
   9   4   1        8.89        9.17      1.15 o 
  10   4   1        4.81        4.66      1.13 o 
  11   4   1       37.56       28.81      1.79 o 
  12   4   1       10.03       10.32      1.45 o 
  13   4   1       10.86       10.04      2.33 o 
  14   4   1        9.55        9.08      1.62 o 
  15   4   1        2.09        2.38      1.79 o 
 -16   5   1       50.93       57.22      2.57 o 
 -15   5   1      127.92      130.21      4.17 o 
 -14   5   1      202.30      199.62      4.38 o 
 -13   5   1      120.77      123.25      3.25 o 
 -12   5   1      139.09      128.38      3.59 o 
 -11   5   1      432.14      409.97      6.60 o 
 -10   5   1      591.58      580.94      8.51 o 
  -9   5   1      479.22      477.09      7.16 o 
  -8   5   1      366.90      386.79      7.03 o 
  -7   5   1      955.37      947.39     12.15 o 
  -6   5   1      111.32       93.46      1.76 o 
  -5   5   1       46.25       41.98      2.09 o 
  -4   5   1     1740.52     1770.14     17.54 o 
  -3   5   1      871.64      870.50      8.90 o 
  -2   5   1     1246.08     1199.18     12.02 o 
  -1   5   1     3075.93     3367.97     35.88 o 
   0   5   1     1605.66     1567.59     17.69 o 
   1   5   1      819.31      843.49     11.68 o 
   2   5   1     2194.60     2263.76     24.49 o 
   3   5   1      528.10      541.04      6.41 o 
   4   5   1       96.05       77.32      1.43 o 
   5   5   1      874.88      835.13     12.40 o 
   6   5   1      706.99      742.91      9.97 o 
   7   5   1      164.06      173.94      4.72 o 
   8   5   1      426.89      420.75      6.40 o 
   9   5   1     1254.94     1158.95     15.27 o 
  10   5   1      189.12      179.04      3.67 o 
  11   5   1        6.85        8.45      1.19 o 
  12   5   1      205.03      202.94      4.90 o 
  13   5   1      320.25      310.46      6.62 o 
  14   5   1       39.39       33.04      2.26 o 
  15   5   1       70.69       71.00      3.96 o 
 -15   6   1        1.30       -0.07      1.22 o 
 -14   6   1        0.23        0.68      1.20 o 
 -13   6   1       21.61       24.47      1.89 o 
 -12   6   1        8.25        7.37      1.26 o 
 -11   6   1       98.87       97.93      2.77 o 
 -10   6   1       75.96       79.71      2.44 o 
  -9   6   1       22.52       23.91      1.44 o 
  -8   6   1      152.68      154.63      3.24 o 
  -7   6   1      329.64      313.60      5.09 o 
  -6   6   1     1187.31     1207.85     15.57 o 
  -5   6   1      386.28      377.94      5.64 o 
  -4   6   1        5.46        3.89      0.40 o 
  -3   6   1      140.40      166.76      2.21 o 
  -2   6   1       16.49       11.09      0.55 o 
  -1   6   1       72.40       58.77      1.12 o 
   0   6   1      187.10      206.28      2.75 o 
   1   6   1       58.84       65.36      1.37 o 
   2   6   1       89.55       77.98      1.52 o 
   3   6   1       22.50       24.04      0.83 o 
   4   6   1       18.98       18.61      1.02 o 
   5   6   1        1.36        1.85      0.69 o 
   6   6   1      691.80      677.46      9.35 o 
   7   6   1      226.72      229.03      4.55 o 
   8   6   1        0.96        2.61      1.06 o 
   9   6   1        4.06        3.97      0.98 o 
  10   6   1       57.75       51.87      2.33 o 
  11   6   1       89.14       93.40      2.73 o 
  12   6   1        6.22        6.95      1.96 o 
  13   6   1       11.16       11.18      2.49 o 
  14   6   1       17.02       15.96      1.99 o 
 -15   7   1       43.58       40.71      2.34 o 
 -14   7   1      117.55      120.44      3.53 o 
 -13   7   1      158.59      151.81      3.88 o 
 -12   7   1      169.07      172.44      3.98 o 
 -11   7   1      200.31      204.25      4.27 o 
 -10   7   1      624.45      590.62      8.86 o 
  -9   7   1      128.99      131.05      3.10 o 
  -8   7   1      127.77      127.95      3.53 o 
  -7   7   1     1080.81     1086.68     17.03 o 
  -6   7   1     1102.51     1085.79     15.78 o 
  -5   7   1     1142.03     1126.73     14.63 o 
  -4   7   1      951.93     1002.32     13.09 o 
  -3   7   1     1091.41     1093.54     12.45 o 
  -2   7   1     1014.46     1023.76     10.55 o 
  -1   7   1      310.49      295.01      3.92 o 
   0   7   1      680.00      702.12     15.45 o 
   1   7   1     1138.63     1127.05     16.31 o 
   2   7   1      541.51      543.57      6.64 o 
   3   7   1     1158.91     1134.36     14.62 o 
   4   7   1      603.38      574.64      8.09 o 
   5   7   1      360.95      375.89      5.81 o 
   6   7   1      388.10      374.86      5.90 o 
   7   7   1      283.09      289.91      4.97 o 
   8   7   1     1133.03     1081.34     14.49 o 
   9   7   1      492.95      480.31      7.50 o 
  10   7   1       84.53       91.88      2.75 o 
  11   7   1       37.90       40.81      2.02 o 
  12   7   1       22.96       22.19      1.71 o 
  13   7   1       27.89       28.14      2.23 o 
  14   7   1       86.42       89.24      3.79 o 
 -14   8   1        0.02       -1.32      1.32 o 
 -13   8   1       18.82       19.52      2.09 o 
 -12   8   1       60.98       67.83      2.62 o 
 -11   8   1        8.90        8.29      1.30 o 
 -10   8   1       11.87       11.54      1.49 o 
  -9   8   1       98.64       97.03      3.16 o 
  -8   8   1       43.51       45.89      1.90 o 
  -7   8   1       13.40       12.85      1.21 o 
  -6   8   1        4.85        6.40      1.01 o 
  -5   8   1       36.68       31.78      1.50 o 
  -4   8   1        0.92        1.92      0.78 o 
  -3   8   1        0.82        0.46      0.68 o 
  -2   8   1        0.52        0.21      0.34 o 
  -1   8   1        4.54        5.76      0.83 o 
   0   8   1       90.14       94.46      2.20 o 
   1   8   1       31.79       35.66      1.20 o 
   2   8   1       24.09       28.75      1.30 o 
   3   8   1       89.99       80.31      2.19 o 
   4   8   1      264.48      256.48      4.44 o 
   5   8   1      549.68      552.36      8.09 o 
   6   8   1      118.79      114.67      2.83 o 
   7   8   1        1.43        0.57      0.93 o 
   8   8   1        0.00       -0.06      0.94 o 
   9   8   1        1.10       -0.09      1.16 o 
  10   8   1        0.77       -0.33      1.03 o 
  11   8   1        7.55        8.15      1.89 o 
  12   8   1        4.16        3.26      1.49 o 
  13   8   1        0.58        0.70      1.93 o 
 -13   9   1       83.72       89.88      3.17 o 
 -12   9   1       88.79      105.15      3.31 o 
 -11   9   1       63.71       66.97      2.73 o 
 -10   9   1      225.96      226.09      4.70 o 
  -9   9   1      291.04      273.57      5.16 o 
  -8   9   1      132.82      123.53      3.14 o 
  -7   9   1       15.78       18.47      1.98 o 
  -6   9   1        6.59        6.74      1.08 o 
  -5   9   1      157.83      167.13      3.47 o 
  -4   9   1      364.35      364.25      6.91 o 
  -3   9   1      197.20      193.32      4.40 o 
  -2   9   1      449.89      432.79      7.73 o 
  -1   9   1      192.23      195.08      5.14 o 
   0   9   1      232.54      225.26      3.98 o 
   1   9   1      272.54      272.51      5.45 o 
   2   9   1      576.22      546.41     11.42 o 
   3   9   1      533.73      549.17      8.05 o 
   4   9   1        5.04        4.71      1.01 o 
   5   9   1       58.74       61.54      2.17 o 
   6   9   1      314.12      309.44      5.40 o 
   7   9   1      132.73      133.68      5.28 o 
   8   9   1       76.57       80.83      2.63 o 
   9   9   1       85.20       83.75      2.72 o 
  10   9   1       90.66       97.66      3.01 o 
  11   9   1      122.53      126.79      3.58 o 
  12   9   1       30.87       29.51      2.42 o 
 -12  10   1        0.48       -0.69      1.32 o 
 -11  10   1        0.08       -1.18      1.18 o 
 -10  10   1        2.55        2.86      1.28 o 
  -9  10   1        0.06       -1.09      1.09 o 
  -8  10   1        6.56        5.45      1.23 o 
  -7  10   1        3.01        0.63      1.24 o 
  -6  10   1       26.95       28.28      1.96 o 
  -5  10   1      101.84      106.80      3.38 o 
  -4  10   1       36.56       35.14      2.04 o 
  -3  10   1       28.67       28.98      1.84 o 
  -2  10   1       19.80       18.45      1.55 o 
  -1  10   1       20.79       18.68      1.52 o 
   0  10   1        4.63        3.04      1.42 o 
   1  10   1        2.96        0.78      1.05 o 
   2  10   1       96.94       95.67      5.72 o 
   3  10   1        5.18        4.58      1.29 o 
   4  10   1        8.25        7.20      1.32 o 
   5  10   1        5.32        5.06      1.42 o 
   6  10   1        4.09        4.63      1.17 o 
   7  10   1        0.20        0.18      1.26 o 
   8  10   1       23.55       23.52      1.72 o 
   9  10   1        2.84        5.10      1.30 o 
  10  10   1        2.92        3.71      1.44 o 
  11  10   1        5.55        8.38      1.61 o 
 -10  11   1       54.66       53.23      3.61 o 
  -9  11   1       36.94       33.31      2.48 o 
  -8  11   1       38.99       38.01      2.44 o 
  -7  11   1       58.89       55.96      3.00 o 
  -6  11   1        5.31        3.51      1.41 o 
  -5  11   1        4.02        5.59      1.52 o 
  -4  11   1      389.43      398.68     10.31 o 
  -3  11   1      601.11      577.69     13.00 o 
  -2  11   1      121.31      122.19      4.79 o 
  -1  11   1       69.72       68.34      3.57 o 
   0  11   1       40.63       34.37      2.83 o 
   1  11   1       59.91       62.58      3.33 o 
   2  11   1       61.91       63.91      2.70 o 
   3  11   1       22.70       25.33      1.90 o 
   4  11   1       59.54       64.14      3.45 o 
   5  11   1      118.32      117.59      3.86 o 
   6  11   1      121.69      122.74      3.98 o 
   7  11   1      107.22      109.65      5.21 o 
   8  11   1       90.84       97.53      3.77 o 
   9  11   1       82.70       88.44      4.05 o 
  -8  12   1        1.10        0.03      2.02 o 
  -7  12   1        6.76        7.80      1.84 o 
  -6  12   1       13.20       13.35      1.97 o 
  -5  12   1       17.80       17.91      2.03 o 
  -4  12   1        0.56        1.18      1.45 o 
  -3  12   1       10.68        9.18      2.11 o 
  -2  12   1        0.02       -1.42      1.64 o 
  -1  12   1       21.53       18.44      2.53 o 
   0  12   1       49.06       45.98      3.22 o 
   1  12   1       22.61       24.70      2.68 o 
   2  12   1        0.84       -1.21      1.88 o 
   3  12   1        0.48       -0.48      1.37 o 
   4  12   1       11.56       14.79      1.89 o 
   5  12   1        0.00        0.78      1.59 o 
   6  12   1       27.80       26.43      2.60 o 
   7  12   1       37.76       41.84      2.66 o 
  -6  13   1       58.67       63.80      7.65 o 
  -5  13   1       86.64       93.77      6.90 o 
  -4  13   1      107.33      105.15      5.06 o 
  -3  13   1       53.02       52.62      4.40 o 
  -2  13   1       41.25       50.66      3.60 o 
  -1  13   1       76.30       78.29      4.30 o 
   0  13   1       66.70       75.90      6.32 o 
   1  13   1       59.52       64.79      3.95 o 
   2  13   1      216.74      215.16      9.38 o 
   3  13   1      218.88      236.84      7.49 o 
   4  13   1       51.15       52.66      3.68 o 
   5  13   1       26.15       25.19      2.36 o 
 -17   0   2      320.10      345.97      9.16 o 
 -16   0   2       55.31       50.09      3.28 o 
 -15   0   2      258.07      255.08      7.06 o 
 -14   0   2      244.47      260.90      7.02 o 
 -13   0   2      122.79      121.62      8.11 o 
 -12   0   2      642.21      610.87      9.95 o 
 -11   0   2      894.02      912.46     13.91 o 
 -10   0   2      708.03      696.84     10.84 o 
  -9   0   2      577.65      602.12      9.40 o 
  -8   0   2     2109.51     2049.01     28.87 o 
  -7   0   2     4526.99     4844.12     66.47 o 
  -6   0   2     1663.64     1639.43     23.04 o 
  -5   0   2      200.02      188.16      3.24 o 
  -4   0   2     3224.80     3183.55     43.70 o 
  -3   0   2       57.04       41.33      1.09 o 
  -2   0   2    30609.75    27956.73    381.31 o 
  -1   0   2     4111.32     4248.39     84.34 o 
   0   0   2     4723.04     2468.19     58.55 o 
   1   0   2       23.15       20.48      1.25 o 
   2   0   2     1686.55     1744.12     24.16 o 
   3   0   2      732.71      800.21     11.42 o 
   4   0   2     2579.66     2746.25     37.88 o 
   5   0   2     3419.43     3571.35     49.16 o 
   6   0   2     2932.04     3102.23     42.96 o 
   7   0   2      287.04      266.21      7.09 o 
   8   0   2      670.82      627.71      9.77 o 
   9   0   2      669.32      719.97     11.17 o 
  10   0   2      384.06      391.71      6.85 o 
  11   0   2       87.60       89.66      4.86 o 
  12   0   2       84.15       92.09      5.21 o 
  13   0   2       78.24       85.72      5.42 o 
  14   0   2      257.94      259.58     10.06 o 
  15   0   2       92.18       87.16      6.02 o 
 -17   1   2        9.50       12.71      1.71 o 
 -16   1   2        9.15       11.55      1.51 o 
 -15   1   2        2.09        3.85      1.50 o 
 -14   1   2        0.00        0.29      1.05 o 
 -13   1   2        6.23        4.52      0.88 o 
 -12   1   2      935.01      896.51     10.84 o 
 -11   1   2      149.63      146.73      2.41 o 
 -10   1   2        5.84        5.19      0.61 o 
  -9   1   2        0.17        0.93      0.55 o 
  -8   1   2       33.19       39.35      1.02 o 
  -7   1   2      389.05      403.48      4.55 o 
  -6   1   2      338.59      403.86      4.47 o 
  -5   1   2       48.62       43.79      0.93 o 
  -4   1   2      212.44      230.22      2.65 o 
  -3   1   2       15.11       11.35      0.40 o 
  -2   1   2     1077.83      994.34     21.19 o 
  -1   1   2     5432.02     5292.10     62.58 o 
   0   1   2       59.88       55.32      0.85 o 
   1   1   2     3688.22     3541.47     38.40 o 
   2   1   2       15.44       17.04      0.82 o 
   3   1   2       81.18       83.39      1.20 o 
   4   1   2       83.15      107.62      1.67 o 
   5   1   2      133.95      142.77      2.59 o 
   6   1   2      320.85      327.05      4.19 o 
   7   1   2       30.04       27.42      1.00 o 
   8   1   2        1.24       -0.19      0.34 o 
   9   1   2      543.89      534.47      6.72 o 
  10   1   2       62.41       69.43      2.31 o 
  11   1   2       18.79       22.95      1.95 o 
  12   1   2       18.17       18.64      2.27 o 
  13   1   2       17.36       15.75      2.60 o 
  14   1   2       24.68       28.22      2.60 o 
  15   1   2        0.27        1.97      2.46 o 
 -17   2   2       59.88       54.84      2.97 o 
 -16   2   2      164.43      182.09      4.21 o 
 -15   2   2      122.18      117.82      3.21 o 
 -14   2   2      357.49      358.55      5.40 o 
 -13   2   2       54.21       56.47      1.84 o 
 -12   2   2      603.20      632.27      8.09 o 
 -11   2   2      892.39      871.91     10.49 o 
 -10   2   2       33.97       39.24      2.12 o 
  -9   2   2      565.96      523.57      5.89 o 
  -8   2   2     1716.03     1789.39     19.72 o 
  -7   2   2      962.55      881.86     10.67 o 
  -6   2   2        8.78       10.23      0.55 o 
  -5   2   2     1304.26     1336.86     14.66 o 
  -4   2   2     1652.82     1712.94     18.57 o 
  -3   2   2      544.48      540.32      6.16 o 
  -2   2   2     2826.56     2998.45     31.74 o 
  -1   2   2    38381.32    33868.57    512.55 o 
   0   2   2     2551.73     2622.51     27.87 o 
   1   2   2      308.41      281.46      3.36 o 
   2   2   2       54.34       63.03      0.97 o 
   3   2   2     1177.59     1275.71     12.66 o 
   4   2   2      388.72      351.81      4.25 o 
   5   2   2      885.02      932.45      9.54 o 
   6   2   2     1867.95     1858.33     18.49 o 
   7   2   2     1282.27     1344.26     13.67 o 
   8   2   2      727.02      709.72      7.70 o 
   9   2   2       80.36       83.34      1.92 o 
  10   2   2      268.40      270.94      4.08 o 
  11   2   2      316.04      313.34      6.33 o 
  12   2   2      348.89      340.10     15.04 o 
  13   2   2      133.78      132.07      4.64 o 
  14   2   2      212.56      217.11      9.32 o 
  15   2   2       43.50       41.24      4.50 o 
 -17   3   2        1.47        0.59      2.60 o 
 -16   3   2       10.07       12.25      1.85 o 
 -15   3   2        0.10        0.41      1.09 o 
 -14   3   2        0.43        1.19      0.90 o 
 -13   3   2        0.80        2.66      0.87 o 
 -12   3   2       98.27       95.21      2.27 o 
 -11   3   2       58.78       55.96      1.73 o 
 -10   3   2       21.89       26.05      1.50 o 
  -9   3   2       25.20       27.50      1.09 o 
  -8   3   2       54.37       64.91      1.28 o 
  -7   3   2        1.24        2.88      0.40 o 
  -6   3   2     1566.48     1750.37     17.41 o 
  -5   3   2     1410.78     1523.48     15.16 o 
  -4   3   2        1.29        4.11      0.44 o 
  -3   3   2       24.73       27.16      0.68 o 
  -2   3   2      432.14      434.60      7.65 o 
  -1   3   2     1059.43     1083.18     15.22 o 
   0   3   2      242.33      212.45      2.65 o 
   1   3   2      106.51      108.90      1.97 o 
   2   3   2       69.03       56.16      0.94 o 
   3   3   2        1.19        0.42      0.31 o 
   4   3   2     2804.44     3016.15     32.28 o 
   5   3   2      146.19      159.42      2.35 o 
   6   3   2        0.12        2.06      0.55 o 
   7   3   2        1.73        5.80      0.89 o 
   8   3   2        0.97        1.18      0.62 o 
   9   3   2       62.47       60.92      2.40 o 
  10   3   2        0.02       -0.73      0.74 o 
  11   3   2        0.11       -0.63      1.37 o 
  12   3   2        0.43       -0.50      1.42 o 
  13   3   2        0.03        0.58      2.43 o 
  14   3   2       34.40       38.63      4.22 o 
  15   3   2        4.07        3.10      2.67 o 
 -16   4   2       99.50      105.86      4.22 o 
 -15   4   2       91.60       95.87      3.01 o 
 -14   4   2       84.22       82.33      2.71 o 
 -13   4   2      223.88      212.65      4.31 o 
 -12   4   2       63.82       51.37      2.01 o 
 -11   4   2      124.52      117.31      2.72 o 
 -10   4   2      373.11      379.61      5.25 o 
  -9   4   2      445.57      468.95      6.09 o 
  -8   4   2     1218.58     1211.41     13.78 o 
  -7   4   2     1133.88     1147.05     13.00 o 
  -6   4   2     1935.95     1931.91     19.20 o 
  -5   4   2      292.79      319.24      3.67 o 
  -4   4   2      114.01       91.63      1.75 o 
  -3   4   2       14.33       10.82      0.48 o 
  -2   4   2     2423.91     2442.11     23.87 o 
  -1   4   2     3697.80     3972.59     42.20 o 
   0   4   2     3776.18     3869.03     45.89 o 
   1   4   2      102.32       83.95      1.33 o 
   2   4   2      228.63      241.16      2.79 o 
   3   4   2      294.95      260.90      3.02 o 
   4   4   2     1194.30     1278.10     12.84 o 
   5   4   2     2554.46     2584.14     25.41 o 
   6   4   2     1829.25     1896.51     23.16 o 
   7   4   2      985.51      985.96     19.25 o 
   8   4   2      213.51      212.61      3.83 o 
   9   4   2      123.32      109.79      2.64 o 
  10   4   2       45.13       51.32      1.88 o 
  11   4   2      204.78      193.57      4.56 o 
  12   4   2      199.25      184.10      5.67 o 
  13   4   2      224.39      231.91     13.76 o 
  14   4   2      103.30       99.37      4.54 o 
  15   4   2      165.36      177.95      6.08 o 
 -16   5   2        7.37        9.44      1.52 o 
 -15   5   2        6.16        5.25      1.33 o 
 -14   5   2        7.70        6.10      1.26 o 
 -13   5   2        3.15        1.62      1.09 o 
 -12   5   2      118.84      103.82      2.84 o 
 -11   5   2       62.94       57.43      2.11 o 
 -10   5   2       37.96       36.01      1.64 o 
  -9   5   2       13.85       12.56      0.90 o 
  -8   5   2       39.74       46.80      1.42 o 
  -7   5   2     1431.37     1441.87     16.17 o 
  -6   5   2      137.89      141.78      2.37 o 
  -5   5   2        5.24        6.64      0.48 o 
  -4   5   2       11.31       10.41      0.53 o 
  -3   5   2       16.33       16.59      0.70 o 
  -2   5   2      124.90      140.02      1.91 o 
  -1   5   2        2.09        4.11      0.49 o 
   0   5   2     1332.22     1366.80     14.93 o 
   1   5   2      967.53     1048.66     12.95 o 
   2   5   2       21.26       20.95      0.90 o 
   3   5   2        0.21        1.62      0.63 o 
   4   5   2       47.07       45.00      1.18 o 
   5   5   2      157.60      158.96      2.97 o 
   6   5   2        0.14        1.34      0.68 o 
   7   5   2      200.57      219.11      4.54 o 
   8   5   2      862.38      807.23     12.72 o 
   9   5   2       80.03       71.22      2.55 o 
  10   5   2        0.28       -0.60      0.78 o 
  11   5   2        4.44        2.84      1.40 o 
  12   5   2       37.93       30.99      2.70 o 
  13   5   2       20.81       25.69      2.83 o 
  14   5   2        3.10        2.68      1.99 o 
 -16   6   2       67.70       69.23      4.22 o 
 -15   6   2      138.41      144.32      3.85 o 
 -14   6   2      121.44      127.99      3.48 o 
 -13   6   2      187.19      189.18      4.19 o 
 -12   6   2      256.16      255.34      4.90 o 
 -11   6   2      296.50      274.94      5.34 o 
 -10   6   2      229.45      227.73      4.35 o 
  -9   6   2      109.27      106.56      4.15 o 
  -8   6   2      824.67      807.74     11.08 o 
  -7   6   2     1215.64     1191.06     15.47 o 
  -6   6   2      170.19      177.69      3.03 o 
  -5   6   2      953.23      942.02     10.84 o 
  -4   6   2      538.80      514.19      5.66 o 
  -3   6   2     1093.67     1139.63     11.62 o 
  -2   6   2     1658.39     1736.22     17.31 o 
  -1   6   2     1551.00     1510.32     15.12 o 
   0   6   2      168.37      129.39      1.95 o 
   1   6   2      146.84      142.32      2.28 o 
   2   6   2      696.74      680.27      8.04 o 
   3   6   2     1159.61     1192.92     14.99 o 
   4   6   2      254.08      240.90      4.67 o 
   5   6   2      402.45      403.99      8.53 o 
   6   6   2      397.27      380.86      5.88 o 
   7   6   2      134.04      138.90      3.00 o 
   8   6   2      234.25      217.21      4.10 o 
   9   6   2      200.14      207.54      4.07 o 
  10   6   2      213.75      209.14     12.18 o 
  11   6   2       73.04       82.08      3.87 o 
  12   6   2       79.50       82.55      4.08 o 
  13   6   2       30.25       32.45      6.77 o 
  14   6   2       62.26       71.03      4.06 o 
 -15   7   2        1.97        1.12      1.33 o 
 -14   7   2        0.06       -0.67      1.26 o 
 -13   7   2        0.10       -0.75      1.14 o 
 -12   7   2        4.44        1.68      1.14 o 
 -11   7   2       54.95       52.79      2.17 o 
 -10   7   2        4.12        3.61      1.04 o 
  -9   7   2        0.00        0.43      1.06 o 
  -8   7   2      160.65      142.99      3.61 o 
  -7   7   2        0.20        0.62      0.79 o 
  -6   7   2       12.78       12.73      1.54 o 
  -5   7   2       26.43       25.63      1.79 o 
  -4   7   2      162.76      170.95      3.24 o 
  -3   7   2       17.22       18.16      0.75 o 
  -2   7   2        2.45        2.43      0.45 o 
  -1   7   2       35.76       44.29      1.71 o 
   0   7   2       11.94        7.68      0.65 o 
   1   7   2       36.72       38.82      1.20 o 
   2   7   2       23.35       15.84      0.82 o 
   3   7   2       35.58       36.06      1.68 o 
   4   7   2      382.18      365.84      5.66 o 
   5   7   2      125.87      108.88      3.80 o 
   6   7   2        1.93        0.00      0.54 o 
   7   7   2      125.50      121.51      3.34 o 
   8   7   2       16.79       16.91      1.33 o 
   9   7   2       32.23       25.99      1.91 o 
  10   7   2        3.97        3.89      1.33 o 
  11   7   2        8.68        8.52      1.64 o 
  12   7   2       33.30       29.39      2.79 o 
  13   7   2        4.66        3.20      2.09 o 
 -14   8   2       62.36       59.85      2.66 o 
 -13   8   2      101.59      110.61      3.36 o 
 -12   8   2       87.67       91.45      2.91 o 
 -11   8   2      247.66      237.66      4.80 o 
 -10   8   2      134.93      141.31      3.46 o 
  -9   8   2      228.47      232.09      5.84 o 
  -8   8   2      815.28      811.68     11.39 o 
  -7   8   2      145.43      146.70      3.25 o 
  -6   8   2      197.51      205.84      3.89 o 
  -5   8   2      418.48      429.26      7.70 o 
  -4   8   2      261.61      263.01      5.11 o 
  -3   8   2      108.21       93.78      2.70 o 
  -2   8   2      275.13      303.33      5.64 o 
  -1   8   2      812.57      832.72      9.84 o 
   0   8   2      715.72      726.73      9.87 o 
   1   8   2      232.74      213.44      3.27 o 
   2   8   2     1175.12     1141.05     28.52 o 
   3   8   2      319.59      305.54      8.57 o 
   4   8   2      202.87      203.64      4.82 o 
   5   8   2      372.36      381.28      6.09 o 
   6   8   2        1.65        1.85      0.92 o 
   7   8   2       37.70       36.99      1.77 o 
   8   8   2      186.00      195.01      7.08 o 
   9   8   2      123.07      120.54      3.68 o 
  10   8   2      173.19      166.33      4.53 o 
  11   8   2      190.49      192.39      5.09 o 
  12   8   2      109.45      119.25      5.01 o 
 -13   9   2        0.49       -0.72      1.26 o 
 -12   9   2        2.49        2.91      1.34 o 
 -11   9   2        0.58       -0.26      1.12 o 
 -10   9   2       45.38       41.06      2.05 o 
  -9   9   2        0.09        0.54      1.13 o 
  -8   9   2        8.61        8.97      1.22 o 
  -7   9   2        0.00        0.16      0.93 o 
  -6   9   2      258.99      266.44      5.74 o 
  -5   9   2      391.72      404.43      7.57 o 
  -4   9   2        2.71        0.65      1.07 o 
  -3   9   2       31.98       32.65      1.78 o 
  -2   9   2        5.10        3.85      1.02 o 
  -1   9   2        3.84        4.53      0.87 o 
   0   9   2        0.17       -0.83      0.83 o 
   1   9   2        0.09       -0.47      0.53 o 
   2   9   2        0.80        1.76      0.87 o 
   3   9   2      156.16      149.29      3.69 o 
   4   9   2       54.36       57.75      2.07 o 
   5   9   2      107.27      108.05      2.85 o 
   6   9   2        8.92        6.59      1.17 o 
   7   9   2        4.95        4.15      1.13 o 
   8   9   2        0.03       -1.00      1.00 o 
   9   9   2        0.10       -1.59      1.59 o 
  10   9   2        0.19        0.40      1.41 o 
  11   9   2        2.68        2.42      1.65 o 
 -12  10   2        4.03        2.39      1.36 o 
 -11  10   2       12.36       12.22      1.54 o 
 -10  10   2       31.81       29.29      1.91 o 
  -9  10   2       46.03       41.60      2.52 o 
  -8  10   2      204.80      203.95      5.15 o 
  -7  10   2      282.40      283.79      6.26 o 
  -6  10   2      185.93      187.32      4.74 o 
  -5  10   2      364.69      355.72      7.09 o 
  -4  10   2      100.41       93.95      6.62 o 
  -3  10   2       11.75        7.43      2.80 o 
  -2  10   2       44.15       46.72      2.83 o 
  -1  10   2      207.75      211.82      6.56 o 
   0  10   2      276.67      271.37      7.22 o 
   1  10   2      360.99      366.83      7.09 o 
   2  10   2      191.50      193.65      4.63 o 
   3  10   2       70.02       70.83      2.78 o 
   4  10   2      142.81      142.82      6.05 o 
   5  10   2      406.56      406.78      6.75 o 
   6  10   2      242.18      235.07      8.12 o 
   7  10   2       65.60       66.84      2.51 o 
   8  10   2       40.93       33.74      2.18 o 
   9  10   2       48.44       47.63      2.84 o 
  10  10   2       90.89       97.79      3.76 o 
 -10  11   2        6.61        3.82      2.09 o 
  -9  11   2       10.09        9.20      1.80 o 
  -8  11   2       36.67       36.37      2.44 o 
  -7  11   2      125.19      126.12      4.03 o 
  -6  11   2       88.21       90.83      3.59 o 
  -5  11   2        1.39        0.55      1.34 o 
  -4  11   2        9.49       10.87      1.62 o 
  -3  11   2        0.89        1.24      1.05 o 
  -2  11   2       30.61       29.16      2.57 o 
  -1  11   2        0.00       -0.37      1.53 o 
   0  11   2        1.47        1.35      1.67 o 
   1  11   2        0.13       -0.33      1.46 o 
   2  11   2       13.44       13.03      1.59 o 
   3  11   2       58.20       54.36      3.73 o 
   4  11   2       41.96       40.40      2.94 o 
   5  11   2        2.54        1.97      1.40 o 
   6  11   2        0.08        0.94      1.35 o 
   7  11   2       17.30       18.76      2.06 o 
   8  11   2        5.35        4.18      1.40 o 
  -8  12   2       67.28       71.18      3.43 o 
  -7  12   2      104.59      110.06      4.04 o 
  -6  12   2       50.59       54.16      5.05 o 
  -5  12   2       43.59       47.09      2.70 o 
  -4  12   2      103.07      116.22      7.21 o 
  -3  12   2       57.86       53.02      3.68 o 
  -2  12   2       80.37       79.18      4.07 o 
  -1  12   2      100.16       92.20      4.44 o 
   0  12   2      137.94      131.90      5.70 o 
   1  12   2      169.96      155.95      5.58 o 
   2  12   2      135.52      140.44      5.41 o 
   3  12   2       51.48       58.85      2.86 o 
   4  12   2       23.69       26.23      2.19 o 
   5  12   2       23.72       21.61      2.17 o 
   6  12   2       27.38       26.59      5.90 o 
   7  12   2        6.33        5.08      2.17 o 
  -5  13   2        2.72        1.43      2.14 o 
  -4  13   2        0.18       -0.58      1.89 o 
  -3  13   2        0.06        1.04      1.96 o 
  -2  13   2        0.51       -0.39      1.90 o 
  -1  13   2        4.26        4.24      2.19 o 
   0  13   2        3.37        2.25      2.06 o 
   1  13   2        3.68        4.80      2.23 o 
   2  13   2       22.28       24.16      2.85 o 
   3  13   2        5.31        2.42      2.18 o 
   4  13   2        2.20        2.40      2.32 o 
 -17   1   3      283.59      315.58      6.09 o 
 -16   1   3       97.99       93.98      3.06 o 
 -15   1   3      184.74      172.10      3.96 o 
 -14   1   3       61.00       61.92      2.26 o 
 -13   1   3        3.25        4.98      0.87 o 
 -12   1   3       45.41       42.78      1.55 o 
 -11   1   3      773.09      757.19      8.37 o 
 -10   1   3     1709.21     1642.46     16.76 o 
  -9   1   3      905.76      869.18      9.24 o 
  -8   1   3     1779.67     1890.97     18.93 o 
  -7   1   3     1117.95     1075.78     11.04 o 
  -6   1   3       22.86       26.78      0.78 o 
  -5   1   3       86.44       73.74      1.26 o 
  -4   1   3      592.23      646.22      6.71 o 
  -3   1   3     3531.15     3549.18     34.42 o 
  -2   1   3     5155.15     5314.44     51.35 o 
  -1   1   3      187.69      202.84      2.33 o 
   0   1   3     1094.26     1136.58     11.28 o 
   1   1   3     1284.47     1307.96     14.16 o 
   2   1   3     1088.78     1103.71     13.50 o 
   3   1   3      663.04      659.93      6.81 o 
   4   1   3       88.42       72.93      1.21 o 
   5   1   3     1052.61     1110.67     12.41 o 
   6   1   3      710.19      754.95      8.76 o 
   7   1   3      861.08      906.65     10.48 o 
   8   1   3      644.14      670.29     10.52 o 
   9   1   3       12.32       10.37      1.21 o 
  10   1   3       13.80       13.34      1.73 o 
  11   1   3      332.10      333.07     13.39 o 
  12   1   3      184.64       84.73      4.89 o 
  13   1   3      134.97      140.40      7.28 o 
  14   1   3       12.73       17.73      3.48 o 
 -17   2   3       15.41       18.47      1.79 o 
 -16   2   3        7.88        6.40      1.36 o 
 -15   2   3        3.27        2.52      1.45 o 
 -14   2   3        4.91        3.31      0.93 o 
 -13   2   3        0.36        1.25      0.83 o 
 -12   2   3      225.64      228.74      3.79 o 
 -11   2   3      358.95      344.48      5.90 o 
 -10   2   3      100.30      100.57      1.86 o 
  -9   2   3       40.95       38.13      1.10 o 
  -8   2   3        7.59        6.83      0.64 o 
  -7   2   3       72.43       72.71      1.77 o 
  -6   2   3       43.89       47.96      1.02 o 
  -5   2   3      207.44      205.64      2.58 o 
  -4   2   3     1246.90     1284.85     12.85 o 
  -3   2   3      730.29      797.69     12.91 o 
  -2   2   3     2857.79     2973.28     28.92 o 
  -1   2   3       22.05       21.93      0.60 o 
   0   2   3     1977.20     2044.08     20.01 o 
   1   2   3       80.74       91.66      1.28 o 
   2   2   3       42.57       49.05      0.89 o 
   3   2   3      656.43      749.67      7.70 o 
   4   2   3      155.95      171.52      2.21 o 
   5   2   3        3.91        3.20      0.49 o 
   6   2   3        4.92        6.15      0.56 o 
   7   2   3      118.68      123.05      2.53 o 
   8   2   3      130.07      130.13      2.72 o 
   9   2   3      109.89      113.34      3.10 o 
  10   2   3       43.35       41.34      1.99 o 
  11   2   3        0.21       -0.25      1.39 o 
  12   2   3        5.89        6.07      1.74 o 
  13   2   3        3.71        1.58      2.60 o 
  14   2   3        9.74       12.03      3.45 o 
 -17   3   3       87.68       89.05      3.63 o 
 -16   3   3       92.85       82.69      3.41 o 
 -15   3   3      224.65      232.07      4.78 o 
 -14   3   3        7.30       10.59      1.31 o 
 -13   3   3       35.79       33.41      1.73 o 
 -12   3   3     1591.07     1488.81     20.10 o 
 -11   3   3     1171.35     1133.21     15.38 o 
 -10   3   3      375.29      374.33      5.89 o 
  -9   3   3      419.46      433.84      6.46 o 
  -8   3   3      564.95      561.05      7.85 o 
  -7   3   3      841.12      891.54     10.26 o 
  -6   3   3      431.46      411.35      5.12 o 
  -5   3   3      937.33     1003.62     11.30 o 
  -4   3   3     1270.53     1223.20     12.31 o 
  -3   3   3     1548.41     1579.76     17.11 o 
  -2   3   3     6973.32     7021.33     83.33 o 
  -1   3   3     3280.28     3467.32     36.99 o 
   0   3   3     3482.20     3625.29     38.56 o 
   1   3   3     6878.87     6919.20     73.12 o 
   2   3   3      522.97      526.80      5.57 o 
   3   3   3        9.23        5.83      0.64 o 
   4   3   3     1462.67     1486.29     14.86 o 
   5   3   3      490.33      501.53      6.02 o 
   6   3   3      312.48      326.67      3.92 o 
   7   3   3     1096.69     1093.82     13.63 o 
   8   3   3     1889.22     1878.66     23.30 o 
   9   3   3      572.74      569.56     14.46 o 
  10   3   3      102.76      105.67      4.03 o 
  11   3   3      236.70      226.66      7.93 o 
  12   3   3      269.82      267.57      7.23 o 
  13   3   3      119.08      119.77      4.75 o 
  14   3   3      122.63      120.52      7.07 o 
 -17   4   3        0.77        0.02      1.66 o 
 -16   4   3        6.86        3.55      1.32 o 
 -15   4   3        6.54        6.71      1.32 o 
 -14   4   3        2.31        3.13      1.16 o 
 -13   4   3      119.69      117.53      3.09 o 
 -12   4   3       28.65       35.52      1.47 o 
 -11   4   3       60.18       69.87      1.94 o 
 -10   4   3       35.55       34.23      1.60 o 
  -9   4   3       28.27       29.48      1.20 o 
  -8   4   3      219.44      195.12      3.09 o 
  -7   4   3      445.21      461.94      5.24 o 
  -6   4   3      127.08      144.09      2.11 o 
  -5   4   3        0.07        0.42      0.40 o 
  -4   4   3      494.58      521.56      5.64 o 
  -3   4   3      286.27      329.60      4.16 o 
  -2   4   3       83.11       96.43      1.61 o 
  -1   4   3      531.71      558.71      5.91 o 
   0   4   3       64.78       60.75      1.09 o 
   1   4   3      929.83      875.85      8.96 o 
   2   4   3      315.78      333.25      3.78 o 
   3   4   3        4.72        3.92      0.42 o 
   4   4   3      204.26      212.49      3.03 o 
   5   4   3       81.20       86.35      1.53 o 
   6   4   3        6.40        8.69      0.86 o 
   7   4   3       21.00       22.22      1.61 o 
   8   4   3       11.82        9.56      1.57 o 
   9   4   3        5.83        7.62      1.78 o 
  10   4   3        0.12       -0.61      1.28 o 
  11   4   3       10.41        7.48      1.75 o 
  12   4   3        0.23       -1.19      1.55 o 
  13   4   3        0.14       -0.19      1.72 o 
  14   4   3        2.42        3.90      2.22 o 
 -16   5   3       77.45       73.58      2.89 o 
 -15   5   3      120.51      112.21      3.43 o 
 -14   5   3       97.12      100.60      3.07 o 
 -13   5   3        1.34        2.82      1.34 o 
 -12   5   3       16.63       18.00      1.42 o 
 -11   5   3      540.70      522.09      7.96 o 
 -10   5   3      249.34      243.53      3.86 o 
  -9   5   3      519.52      512.66      6.65 o 
  -8   5   3     1056.85     1046.09     12.16 o 
  -7   5   3      546.52      533.31      7.35 o 
  -6   5   3     1874.83     1958.91     21.33 o 
  -5   5   3     1100.40     1117.65     11.48 o 
  -4   5   3      219.14      222.73      2.84 o 
  -3   5   3      951.31      979.88     10.07 o 
  -2   5   3      483.66      463.77      5.14 o 
  -1   5   3       33.94       14.29      1.85 o 
   0   5   3      434.37      456.14      5.00 o 
   1   5   3     1411.77     1332.63     13.40 o 
   2   5   3     1112.36     1078.48     12.20 o 
   3   5   3      655.85      632.75      7.54 o 
   4   5   3      965.69     1009.09     11.54 o 
   5   5   3      899.56      921.49     12.11 o 
   6   5   3      298.02      309.21      4.93 o 
   7   5   3     1076.12     1030.25     15.80 o 
   8   5   3      321.64      325.90      6.30 o 
   9   5   3        6.68        3.61      1.42 o 
  10   5   3       10.45        8.39      1.73 o 
  11   5   3      159.25      152.97      8.32 o 
  12   5   3       37.88       40.10      3.02 o 
  13   5   3       66.42       72.93      5.54 o 
 -16   6   3        0.25       -1.28      1.28 o 
 -15   6   3        0.54        1.06      1.30 o 
 -14   6   3        9.44        8.32      1.44 o 
 -13   6   3        2.03        3.05      1.17 o 
 -12   6   3        3.41        0.24      1.00 o 
 -11   6   3        4.28        3.38      1.03 o 
 -10   6   3       64.77       58.00      2.11 o 
  -9   6   3       46.84       45.49      1.82 o 
  -8   6   3      357.84      363.56      5.79 o 
  -7   6   3       91.38       87.99      2.75 o 
  -6   6   3        7.72        8.63      0.74 o 
  -5   6   3       38.16       36.69      1.07 o 
  -4   6   3        0.00       -0.23      0.44 o 
  -3   6   3       93.15       85.23      1.57 o 
  -2   6   3       43.76       51.60      1.16 o 
  -1   6   3       39.80       33.77      0.98 o 
   0   6   3       46.88       32.78      2.38 o 
   1   6   3       52.57       54.35      1.38 o 
   2   6   3      657.87      615.35      7.43 o 
   3   6   3       21.50       19.80      1.19 o 
   4   6   3       76.28       76.38      2.02 o 
   5   6   3        0.12        0.19      0.71 o 
   6   6   3        3.40        1.52      0.81 o 
   7   6   3        5.22        1.95      1.02 o 
   8   6   3        7.48       10.60      1.41 o 
   9   6   3       13.76       17.10      2.09 o 
  10   6   3       15.37       10.72      1.94 o 
  11   6   3        1.72        3.21      1.88 o 
  12   6   3        0.72       -0.96      1.76 o 
  13   6   3        0.16       -0.07      1.93 o 
 -15   7   3      121.14      123.65      4.01 o 
 -14   7   3      202.42      208.18      4.75 o 
 -13   7   3      114.46      126.65      3.49 o 
 -12   7   3      147.26      146.74      3.64 o 
 -11   7   3      216.94      212.63      4.36 o 
 -10   7   3      133.94      130.51      5.61 o 
  -9   7   3      373.90      368.77      7.87 o 
  -8   7   3      174.84      172.58      3.58 o 
  -7   7   3        4.16        3.53      0.88 o 
  -6   7   3       27.50       31.88      1.41 o 
  -5   7   3      303.58      299.33      4.19 o 
  -4   7   3      665.22      667.74      8.03 o 
  -3   7   3      888.31      866.43      9.18 o 
  -2   7   3      682.59      731.55      9.77 o 
  -1   7   3      567.12      550.21      6.81 o 
   0   7   3      116.15      116.54      2.72 o 
   1   7   3      525.87      513.72      8.34 o 
   2   7   3      479.01      469.23     10.85 o 
   3   7   3        3.82        2.47      0.91 o 
   4   7   3       86.24       76.64      2.15 o 
   5   7   3      103.30      102.07      2.54 o 
   6   7   3      148.05      146.58      3.70 o 
   7   7   3      115.74      111.45      7.14 o 
   8   7   3       66.97       71.71      4.10 o 
   9   7   3       80.51       85.00      3.86 o 
  10   7   3       74.64       73.97      6.88 o 
  11   7   3       68.82       66.03      3.72 o 
  12   7   3      152.94      155.61      8.09 o 
 -14   8   3       10.86       13.29      1.72 o 
 -13   8   3        0.01        0.16      1.25 o 
 -12   8   3       69.97       65.68      2.56 o 
 -11   8   3      120.90      118.19      3.23 o 
 -10   8   3        8.44        8.31      1.26 o 
  -9   8   3        3.53        2.64      1.02 o 
  -8   8   3        0.42        1.50      1.07 o 
  -7   8   3        0.63       -0.04      0.88 o 
  -6   8   3        5.88        5.27      0.94 o 
  -5   8   3       65.70       64.35      2.03 o 
  -4   8   3      324.02      324.90      6.18 o 
  -3   8   3      225.42      222.43      4.69 o 
  -2   8   3       81.31       73.38      2.01 o 
  -1   8   3        0.56        0.14      0.64 o 
   0   8   3       59.06       62.84      1.83 o 
   1   8   3      283.68      262.54      4.44 o 
   2   8   3       10.73       11.36      1.24 o 
   3   8   3      313.73      313.66      6.00 o 
   4   8   3       58.62       57.72      2.00 o 
   5   8   3       31.87       32.69      1.59 o 
   6   8   3       21.33       25.81      1.50 o 
   7   8   3        1.14        0.14      1.21 o 
   8   8   3       16.29       16.57      1.69 o 
   9   8   3       26.40       25.21      2.50 o 
  10   8   3        5.09        2.22      1.89 o 
  11   8   3        4.79        4.24      2.64 o 
 -13   9   3       15.00       13.93      1.79 o 
 -12   9   3       62.90       55.64      2.43 o 
 -11   9   3      184.93      174.93      4.15 o 
 -10   9   3       45.55       46.20      2.12 o 
  -9   9   3       39.75       42.65      2.26 o 
  -8   9   3      196.62      211.90      4.31 o 
  -7   9   3      450.78      453.82      9.68 o 
  -6   9   3      588.05      629.51     10.88 o 
  -5   9   3      480.93      472.66      8.55 o 
  -4   9   3      631.10      607.46     13.71 o 
  -3   9   3       99.90      113.84      3.24 o 
  -2   9   3        6.15        6.75      1.13 o 
  -1   9   3      120.66      124.08      4.51 o 
   0   9   3      268.09      278.88      4.75 o 
   1   9   3      415.89      433.34      7.84 o 
   2   9   3      196.21      194.77      3.80 o 
   3   9   3      294.01      286.73      4.99 o 
   4   9   3      650.20      627.73     10.58 o 
   5   9   3      307.19      294.64      6.09 o 
   6   9   3      112.51      110.32      3.24 o 
   7   9   3      201.97      197.89      4.83 o 
   8   9   3      119.82      119.00      3.77 o 
   9   9   3       94.35      100.78      4.53 o 
  10   9   3       10.67       11.32      2.29 o 
 -12  10   3        0.68       -0.57      1.32 o 
 -11  10   3       29.65       30.82      2.06 o 
 -10  10   3       29.25       27.58      2.27 o 
  -9  10   3        7.50        5.55      1.85 o 
  -8  10   3        0.10        0.27      1.30 o 
  -7  10   3       53.72       55.91      2.74 o 
  -6  10   3        3.54        2.86      1.35 o 
  -5  10   3        0.09       -0.08      1.15 o 
  -4  10   3        0.08        0.10      1.14 o 
  -3  10   3        3.70        0.70      0.71 o 
  -2  10   3        9.03        8.85      1.51 o 
  -1  10   3        3.02        1.04      1.37 o 
   0  10   3        2.98        2.36      1.09 o 
   1  10   3        9.69        9.38      1.33 o 
   2  10   3       13.89       10.20      1.41 o 
   3  10   3       39.97       36.94      1.81 o 
   4  10   3       37.58       40.83      1.94 o 
   5  10   3        0.04        1.26      1.48 o 
   6  10   3       85.88       86.63      3.21 o 
   7  10   3        1.85        0.70      1.36 o 
   8  10   3        0.06       -1.37      1.38 o 
   9  10   3        6.80        5.94      2.17 o 
 -10  11   3       22.71       18.53      2.10 o 
  -9  11   3       26.42       26.30      2.87 o 
  -8  11   3       18.73       19.98      2.08 o 
  -7  11   3       15.81       16.01      1.87 o 
  -6  11   3      313.31      334.69      7.16 o 
  -5  11   3      612.65      603.46     10.88 o 
  -4  11   3       96.60       92.83      3.40 o 
  -3  11   3       37.91       32.18      9.10 o 
  -2  11   3       85.97       85.08      3.92 o 
  -1  11   3       98.22       98.28      4.28 o 
   0  11   3      116.43      112.46      4.49 o 
   1  11   3      247.79      247.86      7.08 o 
   2  11   3      320.86      313.75      6.65 o 
   3  11   3       94.56       96.21      3.46 o 
   4  11   3       52.40       56.34      2.75 o 
   5  11   3       98.33       99.72      3.60 o 
   6  11   3       57.22       61.03      2.86 o 
   7  11   3       35.75       41.17      4.02 o 
  -8  12   3        0.01       -1.54      1.54 o 
  -7  12   3        2.50        1.49      1.58 o 
  -6  12   3        9.07        5.18      1.71 o 
  -5  12   3        4.19        3.38      1.54 o 
  -4  12   3        0.24        0.44      1.53 o 
  -3  12   3        2.68        1.61      1.87 o 
  -2  12   3        3.64        3.32      1.93 o 
  -1  12   3        3.66        2.76      2.71 o 
   0  12   3        0.63        0.19      1.75 o 
   1  12   3       37.56       41.68      3.06 o 
   2  12   3       23.64       22.42      2.61 o 
   3  12   3        4.29        2.60      1.53 o 
   4  12   3        3.15        1.60      1.50 o 
   5  12   3        0.08        0.14      1.84 o 
  -5  13   3       81.64       91.70      6.97 o 
  -4  13   3      115.55      113.97      5.26 o 
  -3  13   3       39.46       37.10      3.32 o 
  -2  13   3       18.22       12.34      2.51 o 
  -1  13   3        4.35        3.40      2.83 o 
   0  13   3       26.11       27.70      2.97 o 
   1  13   3       67.11       68.62      4.54 o 
   2  13   3       19.75       13.44      2.50 o 
 -17   0   4       88.52       80.58      4.10 o 
 -16   0   4      291.34      292.42      7.93 o 
 -15   0   4      133.62      131.81      4.83 o 
 -14   0   4       12.08       12.00      1.88 o 
 -13   0   4      188.10      202.16      4.48 o 
 -12   0   4       41.61       35.23      1.78 o 
 -11   0   4      211.50      196.88      6.94 o 
 -10   0   4      168.72      150.00      4.24 o 
  -9   0   4     3265.42     3281.85     45.80 o 
  -8   0   4     1973.25     1876.35     26.66 o 
  -7   0   4       18.70       18.41      1.22 o 
  -6   0   4     1412.86     1457.57     20.78 o 
  -5   0   4      223.48      200.81      3.66 o 
  -4   0   4        2.94        3.17      0.55 o 
  -3   0   4      292.21      316.55      6.18 o 
  -2   0   4     1025.93      946.74     13.56 o 
  -1   0   4      635.44      707.68     10.28 o 
   0   0   4      114.48      111.68      3.31 o 
   1   0   4        9.76        8.28      0.88 o 
   2   0   4      635.54      611.97     11.27 o 
   3   0   4      336.92      329.16      6.69 o 
   4   0   4      761.33      742.25     13.64 o 
   5   0   4      889.93      898.21     16.33 o 
   6   0   4      583.98      606.14     16.64 o 
   7   0   4      758.22      773.49     14.64 o 
   8   0   4      335.11      339.50      7.63 o 
   9   0   4        6.43        6.36      1.48 o 
  10   0   4      397.99      424.12      9.37 o 
  11   0   4      195.54      210.07      8.37 o 
  12   0   4      140.04      136.18      6.90 o 
  13   0   4      119.75      114.32      6.44 o 
 -17   1   4       11.20       10.15      1.60 o 
 -16   1   4        0.08       -1.21      1.31 o 
 -15   1   4        8.94        8.79      1.32 o 
 -14   1   4       41.28       38.65      1.75 o 
 -13   1   4       66.53       61.84      1.93 o 
 -12   1   4      159.69      155.06      2.93 o 
 -11   1   4        8.71        8.55      0.75 o 
 -10   1   4      299.02      297.66      3.88 o 
  -9   1   4       46.41       41.85      1.21 o 
  -8   1   4      370.94      410.12      4.81 o 
  -7   1   4      233.92      231.09      2.99 o 
  -6   1   4       13.35       15.30      0.92 o 
  -5   1   4      129.43      149.18      2.06 o 
  -4   1   4       24.11       28.90      0.81 o 
  -3   1   4      212.95      251.93      2.98 o 
  -2   1   4      981.55     1040.24     10.50 o 
  -1   1   4      260.77      239.87      2.78 o 
   0   1   4      196.88      228.13      2.63 o 
   1   1   4      188.56      198.87      2.65 o 
   2   1   4      203.49      205.19      2.76 o 
   3   1   4     1008.20     1072.90     11.93 o 
   4   1   4       24.20       22.55      1.04 o 
   5   1   4       49.79       45.81      1.52 o 
   6   1   4        0.01       -0.11      1.02 o 
   7   1   4        0.55        0.94      0.56 o 
   8   1   4      142.01      136.79      3.83 o 
   9   1   4      224.34      226.53      6.01 o 
  10   1   4        1.37        0.58      0.97 o 
  11   1   4        0.32       -0.08      0.91 o 
  12   1   4        1.45       -2.29      2.29 o 
  13   1   4        0.15        1.76      2.60 o 
  14   1   4        3.46        2.85      2.67 o 
 -17   2   4       62.92       62.52      2.64 o 
 -16   2   4      220.43      213.33      4.62 o 
 -15   2   4      129.09      142.86      3.71 o 
 -14   2   4      170.42      171.82      3.36 o 
 -13   2   4      728.42      682.78      8.79 o 
 -12   2   4      244.25      233.70      3.84 o 
 -11   2   4      284.87      269.29      4.13 o 
 -10   2   4      526.10      527.98      6.13 o 
  -9   2   4     1042.76      999.09     10.57 o 
  -8   2   4      982.47      981.62     10.31 o 
  -7   2   4      784.99      773.51      8.24 o 
  -6   2   4      336.82      360.32      4.20 o 
  -5   2   4      470.43      404.70      6.72 o 
  -4   2   4       69.63       66.56      1.24 o 
  -3   2   4     8919.00     8829.93     93.82 o 
  -2   2   4     3932.33     4020.98     39.04 o 
  -1   2   4       60.13       46.48      1.01 o 
   0   2   4      313.54      308.99      3.96 o 
   1   2   4     1156.38     1156.42     11.62 o 
   2   2   4     1089.95     1183.00     11.90 o 
   3   2   4      977.34      994.03     12.48 o 
   4   2   4     1651.16     1681.91     18.41 o 
   5   2   4     1098.37     1189.83     14.95 o 
   6   2   4      448.80      435.97      7.23 o 
   7   2   4      120.47      116.34      2.60 o 
   8   2   4      201.88      205.70      7.17 o 
   9   2   4       53.16       58.89      2.44 o 
  10   2   4      375.50      377.52      8.86 o 
  11   2   4      195.38      190.52      6.46 o 
  12   2   4      167.37      172.22      6.07 o 
  13   2   4      111.32      109.15      6.76 o 
 -17   3   4       26.02       28.08      2.43 o 
 -16   3   4        0.01       -0.66      0.98 o 
 -15   3   4        0.22       -0.84      0.93 o 
 -14   3   4       21.12       19.99      1.63 o 
 -13   3   4      107.58      118.75      2.68 o 
 -12   3   4        5.41        6.87      0.98 o 
 -11   3   4        0.07        0.06      0.71 o 
 -10   3   4       61.43       59.52      2.43 o 
  -9   3   4       32.95       36.11      1.15 o 
  -8   3   4      171.06      171.50      2.52 o 
  -7   3   4        8.72       11.91      0.68 o 
  -6   3   4       80.75       91.49      1.60 o 
  -5   3   4        8.12       11.92      0.62 o 
  -4   3   4        3.66        4.63      0.60 o 
  -3   3   4       91.32       75.81      1.36 o 
  -2   3   4      810.15      847.79      9.57 o 
  -1   3   4       75.82       76.98      1.29 o 
   0   3   4       50.01       39.16      1.28 o 
   1   3   4       21.30       20.32      0.67 o 
   2   3   4       67.95       77.35      1.30 o 
   3   3   4        0.36        0.16      0.47 o 
   4   3   4      111.40      119.11      2.06 o 
   5   3   4       91.58       97.62      2.16 o 
   6   3   4       21.69       23.51      1.33 o 
   7   3   4      143.76      136.92      4.35 o 
   8   3   4       31.32       33.67      2.30 o 
   9   3   4       71.83       71.74      3.36 o 
  10   3   4       14.44       13.47      1.99 o 
  11   3   4       10.75        9.94      2.01 o 
  12   3   4       11.49       13.04      2.38 o 
  13   3   4        0.07       -1.28      1.81 o 
 -17   4   4      182.08      185.81      4.50 o 
 -16   4   4       95.11       94.47      3.14 o 
 -15   4   4      127.19      118.95      3.36 o 
 -14   4   4       74.67       70.71      2.18 o 
 -13   4   4      190.52      180.86      4.80 o 
 -12   4   4      550.37      537.89      8.22 o 
 -11   4   4      207.41      210.87      4.09 o 
 -10   4   4      288.30      286.86      4.95 o 
  -9   4   4     1043.90     1036.59     13.72 o 
  -8   4   4     1861.21     1751.68     22.02 o 
  -7   4   4      508.30      539.81      9.42 o 
  -6   4   4      802.81      781.44      8.34 o 
  -5   4   4     1026.71     1018.60     10.55 o 
  -4   4   4     1555.06     1559.71     17.11 o 
  -3   4   4     1630.06     1790.76     19.55 o 
  -2   4   4     3894.41     3821.50     37.24 o 
  -1   4   4      690.74      659.81      6.99 o 
   0   4   4       13.82       11.20      0.82 o 
   1   4   4      483.36      496.25      5.42 o 
   2   4   4     2088.73     2106.44     20.85 o 
   3   4   4     1704.92     1743.62     19.08 o 
   4   4   4      846.67      861.65     11.22 o 
   5   4   4      800.70      798.90     12.25 o 
   6   4   4      373.88      373.99      8.45 o 
   7   4   4      290.88      257.67      6.55 o 
   8   4   4      185.84      196.15      5.69 o 
   9   4   4      377.13      387.23      9.19 o 
  10   4   4      212.67      217.92      6.42 o 
  11   4   4      147.78      156.58      5.42 o 
  12   4   4       44.45       40.99      3.07 o 
  13   4   4      101.06      105.39      4.81 o 
 -16   5   4       19.76       23.93      1.92 o 
 -15   5   4       25.01       25.22      1.81 o 
 -14   5   4      123.73      126.31      3.61 o 
 -13   5   4       39.55       42.28      2.85 o 
 -12   5   4      115.38      118.54      3.08 o 
 -11   5   4       10.83       10.75      1.23 o 
 -10   5   4        0.27       -0.43      0.71 o 
  -9   5   4      302.00      310.36      6.30 o 
  -8   5   4       26.71       25.40      1.14 o 
  -7   5   4      249.26      259.83      3.82 o 
  -6   5   4       31.15       31.36      1.02 o 
  -5   5   4        1.33        1.59      0.51 o 
  -4   5   4      293.02      310.17      4.17 o 
  -3   5   4      214.12      220.31      3.13 o 
  -2   5   4       22.29       18.99      0.73 o 
  -1   5   4       23.58       21.86      0.78 o 
   0   5   4       75.93       77.54      1.41 o 
   1   5   4      178.05      193.54      2.98 o 
   2   5   4       21.42       18.55      0.86 o 
   3   5   4      275.31      260.77      4.55 o 
   4   5   4       29.57       27.04      1.48 o 
   5   5   4       14.36       16.80      1.60 o 
   6   5   4      159.04      166.59      4.98 o 
   7   5   4        1.96        2.36      1.37 o 
   8   5   4       87.47       72.92      3.53 o 
   9   5   4       14.88       11.56      1.93 o 
  10   5   4        0.53       -0.31      1.92 o 
  11   5   4        9.64       11.23      2.16 o 
  12   5   4        0.02       -0.21      1.74 o 
 -16   6   4       28.40       26.32      3.12 o 
 -15   6   4       65.52       68.03      2.80 o 
 -14   6   4      144.88      154.66      3.90 o 
 -13   6   4       59.97       62.10      2.41 o 
 -12   6   4       96.36       98.89      4.84 o 
 -11   6   4       26.18       28.06      1.60 o 
 -10   6   4      183.88      191.15      4.32 o 
  -9   6   4     1049.51     1027.39     12.21 o 
  -8   6   4       80.92       78.19      1.95 o 
  -7   6   4      146.25      144.21      2.61 o 
  -6   6   4      167.37      171.38      3.15 o 
  -5   6   4       99.32       96.57      2.16 o 
  -4   6   4       71.10       75.85      1.52 o 
  -3   6   4      249.53      242.90      3.49 o 
  -2   6   4      606.82      557.39     16.69 o 
  -1   6   4      743.93      720.11      9.62 o 
   0   6   4      216.91      208.22      3.52 o 
   1   6   4      453.57      445.42      5.70 o 
   2   6   4       45.61       44.70      1.76 o 
   3   6   4       82.73       92.40      2.24 o 
   4   6   4      478.50      506.43      8.55 o 
   5   6   4      134.02      130.84      3.35 o 
   6   6   4      230.90      223.54     12.54 o 
   7   6   4      115.49      112.60      4.19 o 
   8   6   4       28.27       35.06      2.56 o 
   9   6   4       12.34       11.33      2.00 o 
  10   6   4      102.28       91.43      5.93 o 
  11   6   4      111.02      119.48      5.00 o 
  12   6   4       60.82       66.29      3.91 o 
 -15   7   4        4.66        6.77      1.54 o 
 -14   7   4        0.52        0.98      1.24 o 
 -13   7   4        0.00        0.20      1.12 o 
 -12   7   4        9.49        4.36      1.24 o 
 -11   7   4       15.29       14.84      1.38 o 
 -10   7   4        0.52       -0.85      0.90 o 
  -9   7   4        0.07        1.51      0.93 o 
  -8   7   4       17.66       18.99      1.28 o 
  -7   7   4        1.06        0.73      0.92 o 
  -6   7   4      175.77      176.95      3.37 o 
  -5   7   4        0.11        0.37      0.61 o 
  -4   7   4      109.13      108.30      1.92 o 
  -3   7   4       21.50       16.98      0.94 o 
  -2   7   4       39.99       33.71      1.64 o 
  -1   7   4      129.95      133.08      3.19 o 
   0   7   4       91.21       94.63      2.02 o 
   1   7   4        8.44       11.84      0.87 o 
   2   7   4      235.54      245.25      4.23 o 
   3   7   4        5.78        8.16      0.98 o 
   4   7   4        0.21        0.29      1.20 o 
   5   7   4        2.94        3.26      1.12 o 
   6   7   4       24.03       23.83      2.23 o 
   7   7   4       10.62       15.41      1.98 o 
   8   7   4        0.06        0.39      1.52 o 
   9   7   4        7.63        5.06      1.84 o 
  10   7   4        8.51        9.01      2.05 o 
  11   7   4        2.44       -1.89      1.89 o 
 -14   8   4       77.02       79.03      2.99 o 
 -13   8   4      112.66      106.97      3.29 o 
 -12   8   4      127.63      128.61      3.52 o 
 -11   8   4       25.94       22.50      1.67 o 
 -10   8   4      111.69      103.21      3.24 o 
  -9   8   4      155.77      154.49      3.53 o 
  -8   8   4      123.48      125.97      3.10 o 
  -7   8   4      151.45      161.82      3.47 o 
  -6   8   4      247.01      258.04      4.55 o 
  -5   8   4       80.09       74.29      2.65 o 
  -4   8   4      113.09      118.45      5.09 o 
  -3   8   4      451.04      476.97      7.55 o 
  -2   8   4      851.22      866.44     11.64 o 
  -1   8   4      152.69      153.56      4.02 o 
   0   8   4      346.85      338.10      6.20 o 
   1   8   4      201.66      213.79      3.95 o 
   2   8   4        1.19        1.29      0.83 o 
   3   8   4       90.47      102.59      3.04 o 
   4   8   4      134.45      126.66      3.51 o 
   5   8   4      149.84      137.41      3.75 o 
   6   8   4      234.87      230.67      6.57 o 
   7   8   4      127.41      126.18      8.71 o 
   8   8   4       91.95       94.74      4.35 o 
   9   8   4      106.30      105.03      4.62 o 
  10   8   4       53.72       65.69      3.92 o 
 -13   9   4        4.99        4.69      1.44 o 
 -12   9   4       13.66       17.62      1.74 o 
 -11   9   4       14.10       11.43      1.64 o 
 -10   9   4       20.20       17.87      1.56 o 
  -9   9   4        0.23        0.03      1.09 o 
  -8   9   4        4.01        4.57      1.62 o 
  -7   9   4        0.00       -0.74      1.13 o 
  -6   9   4       39.29       37.30      2.07 o 
  -5   9   4       78.63       72.99      3.02 o 
  -4   9   4       19.49       15.44      1.52 o 
  -3   9   4      113.71      105.95      3.74 o 
  -2   9   4       45.23       46.66      1.85 o 
  -1   9   4        3.61        3.58      0.85 o 
   0   9   4       15.69       14.23      1.21 o 
   1   9   4        0.26        0.21      0.60 o 
   2   9   4       12.83       11.75      1.44 o 
   3   9   4        0.01       -0.83      1.30 o 
   4   9   4        1.07        0.04      1.15 o 
   5   9   4       12.99       18.73      1.72 o 
   6   9   4       27.26       28.11      4.36 o 
   7   9   4        6.18        4.76      1.85 o 
   8   9   4        3.67        1.78      1.85 o 
   9   9   4        8.72        9.47      2.24 o 
 -12  10   4      150.91      164.83      6.25 o 
 -11  10   4      115.35      115.77      4.69 o 
 -10  10   4      120.37      115.22      4.02 o 
  -9  10   4      232.73      248.55      9.02 o 
  -8  10   4      123.71      121.99      5.27 o 
  -7  10   4      204.82      210.32      5.21 o 
  -6  10   4      236.02      222.34      5.82 o 
  -5  10   4      151.17      151.66      5.27 o 
  -4  10   4      134.47      141.52      3.94 o 
  -3  10   4      252.38      261.68      7.18 o 
  -2  10   4      314.51      306.01      7.96 o 
  -1  10   4      259.76      266.47      8.55 o 
   0  10   4      142.83      142.33      4.85 o 
   1  10   4      199.47      213.69      5.02 o 
   2  10   4      193.09      208.07      4.87 o 
   3  10   4      312.68      314.10      6.47 o 
   4  10   4      258.81      248.81      5.65 o 
   5  10   4       38.55       32.79      2.37 o 
   6  10   4       22.06       21.70      2.40 o 
   7  10   4       92.77       87.81      4.20 o 
   8  10   4      161.01      178.17      6.18 o 
 -10  11   4        4.05        5.16      2.08 o 
  -9  11   4       20.58       23.77      2.71 o 
  -8  11   4        3.29        3.20      1.58 o 
  -7  11   4       49.16       50.77      2.69 o 
  -6  11   4       56.74       61.30      2.91 o 
  -5  11   4        3.28        4.41      1.49 o 
  -4  11   4        5.93        7.67      2.15 o 
  -3  11   4       13.73       11.04      1.87 o 
  -2  11   4       24.21       22.89      5.68 o 
  -1  11   4        0.53        1.13      1.73 o 
   0  11   4        2.24        1.04      1.72 o 
   1  11   4       12.75       13.08      1.70 o 
   2  11   4        1.25        2.19      1.41 o 
   3  11   4       19.01       17.32      2.32 o 
   4  11   4       42.86       39.73      3.04 o 
   5  11   4        4.90        0.44      1.42 o 
   6  11   4        1.82        0.44      1.89 o 
  -7  12   4        7.31        5.85      1.74 o 
  -6  12   4       58.59       59.19      3.01 o 
  -5  12   4       53.59       48.31      3.53 o 
  -4  12   4       34.90       35.79      4.26 o 
  -3  12   4       52.52       47.56      7.13 o 
  -2  12   4       98.25      103.63      4.67 o 
  -1  12   4      115.77      119.88      5.04 o 
   0  12   4      109.77      124.82      5.09 o 
   1  12   4       46.38       53.62      3.50 o 
   2  12   4       14.65       16.05      3.55 o 
   3  12   4       19.89       17.01      2.47 o 
   4  12   4       46.07       39.21      3.15 o 
 -17   1   5       14.74       10.48      1.57 o 
 -16   1   5       73.72       77.64      2.81 o 
 -15   1   5       31.36       33.92      1.89 o 
 -14   1   5       33.29       34.77      1.58 o 
 -13   1   5      286.43      275.56      4.44 o 
 -12   1   5      919.18      906.05     10.02 o 
 -11   1   5      450.32      434.05      5.37 o 
 -10   1   5       92.21       97.95      1.99 o 
  -9   1   5      312.21      323.99      4.12 o 
  -8   1   5       72.44       72.24      1.53 o 
  -7   1   5       29.31       27.03      1.47 o 
  -6   1   5      565.12      571.63      6.93 o 
  -5   1   5     1207.94     1191.46     12.19 o 
  -4   1   5     2147.37     2156.02     21.37 o 
  -3   1   5     1049.96      968.04     10.88 o 
  -2   1   5      201.27      199.44      2.52 o 
  -1   1   5      733.19      740.52      8.65 o 
   0   1   5     1066.88     1099.25     12.23 o 
   1   1   5      559.59      554.05      7.45 o 
   2   1   5       31.25       41.56      1.39 o 
   3   1   5      172.97      159.57      2.92 o 
   4   1   5      976.59      982.90     15.62 o 
   5   1   5      423.64      434.19      6.35 o 
   6   1   5      647.62      665.37      9.14 o 
   7   1   5      382.20      414.31      7.39 o 
   8   1   5       24.82       30.38      1.85 o 
   9   1   5       66.54       64.66      3.30 o 
  10   1   5       90.83       93.83      4.63 o 
  11   1   5      123.22      124.77      6.79 o 
  12   1   5       65.00       66.29      5.38 o 
 -17   2   5        3.46        1.58      1.37 o 
 -16   2   5       21.05       20.88      1.70 o 
 -15   2   5        1.75        1.48      0.98 o 
 -14   2   5        5.67        6.73      1.06 o 
 -13   2   5        3.20        3.37      0.90 o 
 -12   2   5       20.73       19.93      1.24 o 
 -11   2   5      195.00      180.88      3.22 o 
 -10   2   5        3.74        3.44      0.76 o 
  -9   2   5      141.57      145.32      2.38 o 
  -8   2   5        0.07        0.87      0.60 o 
  -7   2   5       42.14       47.72      1.37 o 
  -6   2   5       86.05       88.69      1.63 o 
  -5   2   5        4.00        3.52      0.52 o 
  -4   2   5      176.40      189.88      2.55 o 
  -3   2   5      289.98      297.80      3.68 o 
  -2   2   5      517.62      526.19      7.57 o 
  -1   2   5       59.31       55.64      1.16 o 
   0   2   5       44.77       46.98      1.25 o 
   1   2   5       32.40       32.63      1.23 o 
   2   2   5        0.26       -0.54      0.54 o 
   3   2   5        4.64        5.89      1.01 o 
   4   2   5        0.79        1.36      0.71 o 
   5   2   5       26.29       29.53      1.67 o 
   6   2   5        4.86        4.77      0.93 o 
   7   2   5        0.80        1.47      0.87 o 
   8   2   5      274.27      289.07      6.44 o 
   9   2   5      125.48      124.99      4.59 o 
  10   2   5        0.28        1.73      1.68 o 
  11   2   5        0.11        0.23      1.80 o 
  12   2   5        4.59        8.41      3.13 o 
 -17   3   5      113.93      112.03      4.13 o 
 -16   3   5      127.64      129.66      3.92 o 
 -15   3   5       82.20       81.60      2.41 o 
 -14   3   5      315.94      310.79      5.02 o 
 -13   3   5      220.89      216.64      4.40 o 
 -12   3   5      228.81      223.09      3.84 o 
 -11   3   5      693.26      641.03      8.22 o 
 -10   3   5      836.03      812.11      9.91 o 
  -9   3   5     1160.32     1185.06     12.46 o 
  -8   3   5      600.06      609.52      6.85 o 
  -7   3   5      492.50      497.99      6.12 o 
  -6   3   5      761.21      719.95      7.80 o 
  -5   3   5      420.26      433.37      5.47 o 
  -4   3   5     3476.80     3491.21     34.18 o 
  -3   3   5     3565.39     3541.70     34.65 o 
  -2   3   5      173.73      154.47      3.58 o 
  -1   3   5      551.42      558.92      6.61 o 
   0   3   5      720.50      659.22      7.73 o 
   1   3   5      204.36      178.19      2.66 o 
   2   3   5      844.14      850.03     10.99 o 
   3   3   5      890.63      928.94     11.94 o 
   4   3   5      796.11      842.07     11.04 o 
   5   3   5      614.15      650.96      8.90 o 
   6   3   5      973.05      991.13     15.14 o 
   7   3   5      354.25      354.98      8.35 o 
   8   3   5       29.54       28.55      3.38 o 
   9   3   5        2.63        4.15      1.60 o 
  10   3   5      211.38      206.73     10.61 o 
  11   3   5       91.77      102.50      4.48 o 
  12   3   5       90.22       97.18      5.61 o 
 -16   4   5       15.79       20.00      2.22 o 
 -15   4   5        1.39        0.34      1.54 o 
 -14   4   5        1.74        2.12      1.02 o 
 -13   4   5      177.35      165.72      3.32 o 
 -12   4   5       23.60       21.64      1.29 o 
 -11   4   5       45.01       39.49      1.55 o 
 -10   4   5      150.27      145.73      2.84 o 
  -9   4   5      461.17      437.72      5.91 o 
  -8   4   5        1.18        2.20      0.60 o 
  -7   4   5        1.17        2.32      0.56 o 
  -6   4   5       57.32       61.32      1.42 o 
  -5   4   5       77.99       76.09      1.53 o 
  -4   4   5       81.85       72.42      1.49 o 
  -3   4   5      921.98      951.81      9.95 o 
  -2   4   5        5.41        3.75      0.69 o 
  -1   4   5      342.93      313.79      3.76 o 
   0   4   5        0.83        0.46      0.40 o 
   1   4   5        1.96        2.29      0.60 o 
   2   4   5      283.49      303.98      4.62 o 
   3   4   5       54.56       52.22      2.00 o 
   4   4   5       13.95       18.80      1.37 o 
   5   4   5        0.03       -1.10      1.10 o 
   6   4   5       53.69       55.03      4.50 o 
   7   4   5        3.54        4.19      1.54 o 
   8   4   5       29.34       24.01      2.39 o 
   9   4   5       15.33       17.66      2.25 o 
  10   4   5       17.84       16.76      2.27 o 
  11   4   5        2.12        0.01      1.85 o 
  12   4   5        0.59       -1.84      1.93 o 
 -16   5   5      138.25      149.03      4.02 o 
 -15   5   5       48.76       49.40      2.31 o 
 -14   5   5       11.69       12.10      1.56 o 
 -13   5   5      431.87      417.67      9.90 o 
 -12   5   5      347.34      347.14      5.30 o 
 -11   5   5       95.34       95.03      3.15 o 
 -10   5   5      513.57      530.44      8.01 o 
  -9   5   5      192.14      204.54      3.92 o 
  -8   5   5      172.19      165.05      5.09 o 
  -7   5   5      334.02      330.72      4.19 o 
  -6   5   5      147.77      144.40      2.31 o 
  -5   5   5      563.30      540.59      6.14 o 
  -4   5   5      923.91      908.85     13.18 o 
  -3   5   5      824.86      811.66      8.67 o 
  -2   5   5      507.30      522.89      5.87 o 
  -1   5   5      593.22      582.81      6.43 o 
   0   5   5     1301.54     1291.35     16.12 o 
   1   5   5      331.07      332.98      5.07 o 
   2   5   5        1.53        3.31      0.95 o 
   3   5   5      333.66      315.60      5.84 o 
   4   5   5      147.10      145.97      6.63 o 
   5   5   5      228.59      231.72     14.55 o 
   6   5   5      338.66      320.98     11.47 o 
   7   5   5      148.68      156.86      5.13 o 
   8   5   5      121.15      124.61      4.69 o 
   9   5   5      145.98      142.49      5.28 o 
  10   5   5       85.74       86.32      4.25 o 
  11   5   5       92.14       92.59      4.54 o 
 -15   6   5       30.87       40.50      2.23 o 
 -14   6   5       35.98       39.34      2.13 o 
 -13   6   5        0.00        0.31      1.21 o 
 -12   6   5       35.64       34.55      2.49 o 
 -11   6   5        0.14        0.08      0.93 o 
 -10   6   5       50.83       47.87      2.83 o 
  -9   6   5        0.03        0.11      0.71 o 
  -8   6   5       78.96       73.65      1.92 o 
  -7   6   5       19.28       19.89      1.07 o 
  -6   6   5       37.52       38.94      1.36 o 
  -5   6   5      323.93      331.13      5.64 o 
  -4   6   5       38.39       35.15      1.85 o 
  -3   6   5      147.85      155.24      2.60 o 
  -2   6   5      169.99      168.31      2.82 o 
  -1   6   5       54.91       58.90      1.57 o 
   0   6   5      441.01      414.30      5.47 o 
   1   6   5        4.36        3.45      0.83 o 
   2   6   5      931.09      898.83     11.92 o 
   3   6   5      354.58      352.88      8.17 o 
   4   6   5        6.72        6.62      1.58 o 
   5   6   5        7.47        7.09      1.78 o 
   6   6   5        0.68        1.25      1.90 o 
   7   6   5        1.98        3.62      1.69 o 
   8   6   5        3.72        2.97      1.70 o 
   9   6   5        0.02       -1.65      1.65 o 
  10   6   5        1.36       -0.75      1.83 o 
  11   6   5        0.58       -1.75      1.75 o 
 -15   7   5       40.75       45.63      3.67 o 
 -14   7   5        1.09       -0.03      1.27 o 
 -13   7   5       20.97       19.53      1.68 o 
 -12   7   5      161.63      155.91      3.81 o 
 -11   7   5      111.30      111.47      3.52 o 
 -10   7   5       70.38       70.44      2.38 o 
  -9   7   5       37.10       37.87      1.79 o 
  -8   7   5      160.91      165.35      3.52 o 
  -7   7   5      517.64      509.62      6.71 o 
  -6   7   5      373.70      365.80      5.66 o 
  -5   7   5      247.31      244.90      3.76 o 
  -4   7   5       12.65       12.33      0.89 o 
  -3   7   5        4.04        4.20      0.74 o 
  -2   7   5        6.20        8.18      0.84 o 
  -1   7   5      246.29      255.53      4.37 o 
   0   7   5      946.46      937.13     11.11 o 
   1   7   5      179.00      180.70      4.57 o 
   2   7   5      130.97      133.26      3.48 o 
   3   7   5      288.64      296.89      9.91 o 
   4   7   5      136.90      149.33      4.90 o 
   5   7   5       69.91       75.37      5.17 o 
   6   7   5      133.49      128.61      4.76 o 
   7   7   5      101.26      103.57      6.90 o 
   8   7   5       43.13       39.80      2.97 o 
   9   7   5        3.98        1.51      1.94 o 
  10   7   5       51.49       51.19      3.66 o 
 -14   8   5       21.95       18.99      1.85 o 
 -13   8   5       14.45       14.30      2.11 o 
 -12   8   5        0.50       -0.70      1.16 o 
 -11   8   5        2.96        1.08      1.13 o 
 -10   8   5       14.42       13.36      1.46 o 
  -9   8   5       23.74       27.78      1.67 o 
  -8   8   5       57.20       55.75      2.13 o 
  -7   8   5       30.33       30.95      1.94 o 
  -6   8   5        6.51        5.40      1.27 o 
  -5   8   5        3.15        3.55      0.92 o 
  -4   8   5       22.85       20.72      1.32 o 
  -3   8   5        5.59        4.73      1.10 o 
  -2   8   5        7.32        4.91      1.97 o 
  -1   8   5       30.47       26.86      1.26 o 
   0   8   5       11.74       10.84      1.09 o 
   1   8   5        0.36        1.49      1.04 o 
   2   8   5        0.15        0.38      1.13 o 
   3   8   5       27.47       27.66      2.41 o 
   4   8   5       60.47       62.18      4.86 o 
   5   8   5       33.38       30.43      2.58 o 
   6   8   5        0.73       -0.84      2.69 o 
   7   8   5        1.45       -1.60      1.71 o 
   8   8   5       28.46       28.79      2.94 o 
   9   8   5       13.44       13.22      3.01 o 
 -12   9   5       54.58       56.40      2.51 o 
 -11   9   5       31.04       28.28      1.90 o 
 -10   9   5      140.22      140.46      4.37 o 
  -9   9   5      176.48      176.86      4.79 o 
  -8   9   5      109.76      117.33      3.76 o 
  -7   9   5      164.87      171.87      7.13 o 
  -6   9   5      425.97      407.90      7.84 o 
  -5   9   5      189.13      194.18      5.14 o 
  -4   9   5       62.05       66.10      2.65 o 
  -3   9   5      279.07      281.79      5.81 o 
  -2   9   5      283.14      275.49      5.67 o 
  -1   9   5      127.08      128.69      5.84 o 
   0   9   5      205.55      208.57      4.74 o 
   1   9   5      292.93      286.65      5.93 o 
   2   9   5      159.37      156.87      4.16 o 
   3   9   5       53.30       58.31      4.89 o 
   4   9   5       19.47       21.01      2.35 o 
   5   9   5       76.21       79.00      4.00 o 
   6   9   5       59.98       57.43      3.49 o 
   7   9   5      112.90      116.26      4.98 o 
   8   9   5       74.17       84.25      9.59 o 
 -11  10   5        3.06        3.20      1.63 o 
 -10  10   5        9.00        9.65      1.87 o 
  -9  10   5        0.16       -0.66      1.41 o 
  -8  10   5        8.17        9.77      1.67 o 
  -7  10   5        2.07        2.91      1.35 o 
  -6  10   5        0.36        0.63      1.32 o 
  -5  10   5       17.09       15.48      1.69 o 
  -4  10   5        0.47        1.30      1.23 o 
  -3  10   5        0.50        0.57      1.42 o 
  -2  10   5        4.41        5.31      1.81 o 
  -1  10   5       32.33       25.11      2.41 o 
   0  10   5       31.08       28.29      2.45 o 
   1  10   5        0.05       -0.06      1.28 o 
   2  10   5       14.68       16.97      2.28 o 
   3  10   5       10.09       14.34      3.68 o 
   4  10   5        5.63        3.91      1.91 o 
   5  10   5        0.61       -1.06      2.18 o 
   6  10   5       10.45        8.58      2.29 o 
  -9  11   5      119.57      123.78      4.26 o 
  -8  11   5      146.81      161.72      5.85 o 
  -7  11   5      160.92      163.65      5.07 o 
  -6  11   5       39.40       32.83      2.34 o 
  -5  11   5       32.72       30.94      2.24 o 
  -4  11   5       48.28       47.53      3.85 o 
  -3  11   5       45.18       43.00      4.36 o 
  -2  11   5       62.95       54.18      3.37 o 
  -1  11   5      134.79      125.87      7.11 o 
   0  11   5      254.79      270.27     10.56 o 
   1  11   5      107.50      103.23      4.53 o 
   2  11   5       71.88       74.53      3.89 o 
   3  11   5      156.28      159.82      8.20 o 
   4  11   5       67.06       61.82      3.70 o 
  -6  12   5        0.17       -0.78      1.52 o 
  -5  12   5        0.06       -0.86      1.95 o 
  -4  12   5       12.19       13.77      2.51 o 
  -3  12   5        0.28        0.18      1.85 o 
  -2  12   5        2.20        2.42      1.88 o 
  -1  12   5        0.03        3.94      2.81 o 
   0  12   5        0.04       -2.50      2.50 o 
   1  12   5       13.03       15.76      3.52 o 
 -17   0   6      135.80      131.72      5.27 o 
 -16   0   6        3.00        3.46      1.92 o 
 -15   0   6       19.93       21.88      2.43 o 
 -14   0   6      376.53      360.10      8.88 o 
 -13   0   6       81.12       79.68      3.67 o 
 -12   0   6      171.19      164.89      4.64 o 
 -11   0   6      827.45      807.34     12.82 o 
 -10   0   6      691.74      655.98     10.72 o 
  -9   0   6       14.22       12.75      1.23 o 
  -8   0   6       38.21       44.05      1.96 o 
  -7   0   6      174.13      185.45      3.89 o 
  -6   0   6       21.69       16.23      1.38 o 
  -5   0   6      167.36      167.45      3.46 o 
  -4   0   6     3311.69     3374.20     46.87 o 
  -3   0   6     2503.56     2537.91     35.45 o 
  -2   0   6      664.82      633.04     12.00 o 
  -1   0   6      343.78      362.88      8.80 o 
   0   0   6      656.26      635.64     12.11 o 
   1   0   6      350.17      374.38     10.61 o 
   2   0   6      270.56      247.53      7.13 o 
   3   0   6      587.53      571.75     11.28 o 
   4   0   6      160.42      159.72      4.51 o 
   5   0   6      300.50      299.75      7.01 o 
   6   0   6        9.29        7.03      1.55 o 
   7   0   6       45.94       43.07      3.66 o 
   8   0   6      652.84      676.86     13.80 o 
   9   0   6      664.98      686.18     14.17 o 
  10   0   6      136.84      139.94      7.25 o 
  11   0   6       50.43       53.80      4.75 o 
 -17   1   6        9.46       10.97      1.86 o 
 -16   1   6        0.08        0.14      1.21 o 
 -15   1   6       32.68       32.49      1.92 o 
 -14   1   6        9.75        6.97      1.11 o 
 -13   1   6        3.96        4.72      0.96 o 
 -12   1   6        5.41        5.13      0.81 o 
 -11   1   6       43.96       43.11      1.43 o 
 -10   1   6       74.95       68.51      1.70 o 
  -9   1   6       82.14       83.73      1.80 o 
  -8   1   6       42.74       46.58      1.46 o 
  -7   1   6       24.91       25.37      1.22 o 
  -6   1   6        0.38        0.07      0.48 o 
  -5   1   6       43.34       49.91      1.24 o 
  -4   1   6      226.31      252.12      3.24 o 
  -3   1   6      105.04      101.45      1.71 o 
  -2   1   6       16.19       20.58      1.03 o 
  -1   1   6        5.79        3.51      0.69 o 
   0   1   6        0.63        0.87      0.63 o 
   1   1   6       12.10       15.46      1.18 o 
   2   1   6      404.84      412.54      6.05 o 
   3   1   6      132.67      146.39      2.94 o 
   4   1   6       13.53       14.77      1.26 o 
   5   1   6        5.24        5.19      0.96 o 
   6   1   6       23.17       26.25      1.46 o 
   7   1   6        3.73        2.13      1.43 o 
   8   1   6       56.20       60.02      2.94 o 
   9   1   6        0.00       -0.95      1.17 o 
  10   1   6       21.15       20.50      2.50 o 
  11   1   6        0.50        0.00      2.64 o 
 -17   2   6      127.86      135.46      4.39 o 
 -16   2   6       19.95       20.61      1.78 o 
 -15   2   6       47.67       39.00      1.76 o 
 -14   2   6       78.70       81.67      2.35 o 
 -13   2   6       72.17       73.84      2.18 o 
 -12   2   6       20.94       18.71      1.44 o 
 -11   2   6      244.86      243.80      4.00 o 
 -10   2   6     1813.95     1811.49     18.62 o 
  -9   2   6     1713.87     1626.26     16.76 o 
  -8   2   6      110.61      108.51      4.19 o 
  -7   2   6      443.96      445.66      5.29 o 
  -6   2   6      158.16      147.92      2.32 o 
  -5   2   6      580.71      573.07      6.41 o 
  -4   2   6      718.18      746.11      8.02 o 
  -3   2   6      203.64      175.93      2.46 o 
  -2   2   6      540.10      534.68      7.35 o 
  -1   2   6      335.56      307.63      7.99 o 
   0   2   6      214.14      219.01      3.68 o 
   1   2   6      635.90      619.29      8.43 o 
   2   2   6      717.26      704.14     11.23 o 
   3   2   6      590.74      595.47      8.26 o 
   4   2   6      449.27      445.53      6.58 o 
   5   2   6      265.83      259.30      4.49 o 
   6   2   6      310.97      325.96      5.38 o 
   7   2   6        3.50        2.81      2.39 o 
   8   2   6       34.22       33.16      3.01 o 
   9   2   6      154.87      155.46      5.35 o 
  10   2   6       63.06       74.79      4.56 o 
  11   2   6       38.28       39.58      6.72 o 
 -16   3   6       44.67       48.16      2.28 o 
 -15   3   6        2.49        1.05      1.46 o 
 -14   3   6       14.92       17.80      1.38 o 
 -13   3   6        0.63        0.47      0.89 o 
 -12   3   6       55.95       54.81      1.90 o 
 -11   3   6       28.55       31.64      1.47 o 
 -10   3   6      203.90      218.68      3.30 o 
  -9   3   6        9.90       14.15      0.93 o 
  -8   3   6        0.17        0.14      0.58 o 
  -7   3   6       21.28       19.93      1.01 o 
  -6   3   6        0.00       -0.15      0.51 o 
  -5   3   6       27.31       27.35      0.99 o 
  -4   3   6       63.70       67.18      1.68 o 
  -3   3   6       92.06       91.64      2.09 o 
  -2   3   6       58.52       56.08      1.44 o 
  -1   3   6        0.22        1.80      0.66 o 
   0   3   6        3.12        3.47      0.73 o 
   1   3   6        6.48        7.23      1.01 o 
   2   3   6       11.62        9.46      0.96 o 
   3   3   6       41.98       42.35      2.20 o 
   4   3   6        0.00       -0.79      0.79 o 
   5   3   6       32.33       33.29      2.81 o 
   6   3   6        0.07        1.90      1.45 o 
   7   3   6        8.02        2.53      2.29 o 
   8   3   6       15.68       18.58      2.26 o 
   9   3   6        0.49        0.77      1.77 o 
  10   3   6        0.30        1.55      1.84 o 
  11   3   6        0.00       -0.18      1.90 o 
 -16   4   6      132.79      155.03      4.09 o 
 -15   4   6      207.90      238.63      4.53 o 
 -14   4   6      375.12      386.07      5.97 o 
 -13   4   6      162.77      165.74      3.56 o 
 -12   4   6       19.17       20.59      1.33 o 
 -11   4   6      147.00      146.38      2.98 o 
 -10   4   6     1039.52      991.23     11.95 o 
  -9   4   6      422.45      403.80      5.63 o 
  -8   4   6      119.62      124.61      2.26 o 
  -7   4   6      154.50      160.09      2.56 o 
  -6   4   6      307.48      310.88      4.40 o 
  -5   4   6      152.58      163.64      2.52 o 
  -4   4   6     1112.87     1085.77     11.38 o 
  -3   4   6     1303.32     1286.30     13.25 o 
  -2   4   6      428.41      400.36      5.21 o 
  -1   4   6      345.00      333.28      5.09 o 
   0   4   6      675.63      675.94      9.16 o 
   1   4   6      275.20      283.67      4.54 o 
   2   4   6       30.68       34.10      1.74 o 
   3   4   6      170.34      167.35      3.90 o 
   4   4   6      179.49      178.19      4.12 o 
   5   4   6      249.74      239.82      9.61 o 
   6   4   6      133.91      133.64      4.73 o 
   7   4   6       97.32      103.92      4.29 o 
   8   4   6       27.90       26.14      3.08 o 
   9   4   6       93.99       95.22      4.45 o 
  10   4   6       79.31       87.50      5.56 o 
 -15   5   6        6.02        4.76      1.40 o 
 -14   5   6      132.13      140.93      3.83 o 
 -13   5   6       16.81       19.28      1.43 o 
 -12   5   6        0.16        0.08      0.92 o 
 -11   5   6        2.69        2.41      0.93 o 
 -10   5   6        2.89        1.75      0.84 o 
  -9   5   6       42.74       40.12      1.52 o 
  -8   5   6        1.98        1.56      0.74 o 
  -7   5   6       14.87       19.61      1.06 o 
  -6   5   6        2.01        2.12      0.63 o 
  -5   5   6        5.58        3.31      0.79 o 
  -4   5   6      443.01      438.72      5.31 o 
  -3   5   6      715.81      699.14      7.71 o 
  -2   5   6        0.01        1.96      1.09 o 
  -1   5   6       16.42       19.46      1.28 o 
   0   5   6       95.63       94.98      2.77 o 
   1   5   6      102.24      103.51      3.90 o 
   2   5   6       38.78       44.44      2.02 o 
   3   5   6        0.10       -0.38      0.97 o 
   4   5   6       10.32       10.63      1.82 o 
   5   5   6       10.76        8.57      1.80 o 
   6   5   6       24.84       21.04      3.31 o 
   7   5   6       18.95       18.68      2.97 o 
   8   5   6        0.29       -0.59      1.78 o 
   9   5   6       12.22       15.60      2.48 o 
  10   5   6        4.54        2.18      2.08 o 
 -15   6   6        8.34        9.53      1.57 o 
 -14   6   6       43.87       34.84      2.09 o 
 -13   6   6      157.34      155.80      3.87 o 
 -12   6   6       46.00       43.59      2.07 o 
 -11   6   6      262.11      251.12      4.87 o 
 -10   6   6      124.02      131.29      3.21 o 
  -9   6   6       85.19       87.61      3.70 o 
  -8   6   6      183.80      197.14      3.44 o 
  -7   6   6      186.26      190.94      3.55 o 
  -6   6   6      178.71      186.12      2.89 o 
  -5   6   6      176.08      178.57      2.79 o 
  -4   6   6      403.59      424.20      5.64 o 
  -3   6   6      962.59      920.26     14.96 o 
  -2   6   6      128.63      129.33      2.84 o 
  -1   6   6      122.12      129.29      4.68 o 
   0   6   6      140.69      148.50      3.62 o 
   1   6   6       69.76       70.15      2.59 o 
   2   6   6      529.37      539.54      9.13 o 
   3   6   6      297.90      285.31     10.12 o 
   4   6   6      221.76      206.59      6.00 o 
   5   6   6      171.27      180.62     13.71 o 
   6   6   6       51.13       49.90      4.72 o 
   7   6   6       49.99       42.11      3.04 o 
   8   6   6      161.38      160.82      5.71 o 
   9   6   6      132.61      143.12     10.68 o 
 -14   7   6        0.57        0.12      1.27 o 
 -13   7   6       41.19       48.63      2.33 o 
 -12   7   6       14.84       17.11      1.57 o 
 -11   7   6        0.72       -0.90      1.18 o 
 -10   7   6       13.39       13.00      1.39 o 
  -9   7   6       36.97       36.46      1.79 o 
  -8   7   6        5.84        5.77      0.96 o 
  -7   7   6        3.25        1.79      0.72 o 
  -6   7   6      109.26       98.12      3.75 o 
  -5   7   6        3.23        4.40      0.84 o 
  -4   7   6       46.76       41.18      1.67 o 
  -3   7   6        1.86        4.36      0.95 o 
  -2   7   6       21.21       22.23      2.05 o 
  -1   7   6        5.33        7.01      1.34 o 
   0   7   6       59.58       60.05      3.96 o 
   1   7   6        6.79        2.10      2.46 o 
   2   7   6       17.69       17.77      2.05 o 
   3   7   6        1.89        2.20      2.15 o 
   4   7   6        2.20        3.37      1.82 o 
   5   7   6       24.73       24.84      3.62 o 
   6   7   6        1.30       -0.97      2.32 o 
   7   7   6        1.95        2.50      1.91 o 
   8   7   6        0.76        0.30      1.92 o 
 -13   8   6       36.41       45.48      2.37 o 
 -12   8   6       14.22       13.24      1.58 o 
 -11   8   6       79.37       84.01      2.89 o 
 -10   8   6      190.96      200.25      5.10 o 
  -9   8   6       70.41       73.71      2.54 o 
  -8   8   6      152.47      146.88      4.13 o 
  -7   8   6      207.63      203.79      4.89 o 
  -6   8   6      147.37      156.36      3.48 o 
  -5   8   6      128.88      139.57      6.07 o 
  -4   8   6      262.15      251.96     10.22 o 
  -3   8   6      100.34       95.00      2.96 o 
  -2   8   6       72.26       74.19      4.04 o 
  -1   8   6      113.08      117.06      2.88 o 
   0   8   6       29.81       39.95      2.59 o 
   1   8   6       90.92       93.60     15.38 o 
   2   8   6      346.88      342.82     10.27 o 
   3   8   6      304.68      288.67      7.68 o 
   4   8   6      107.15      102.16      6.81 o 
   5   8   6       46.85       48.74      5.05 o 
   6   8   6       39.40       40.12      6.42 o 
   7   8   6       53.46       66.40      3.94 o 
 -12   9   6        0.77       -0.50      1.50 o 
 -11   9   6        4.25        6.38      2.09 o 
 -10   9   6       47.71       51.61      2.80 o 
  -9   9   6       53.29       50.77      2.67 o 
  -8   9   6        3.33        2.13      1.40 o 
  -7   9   6        5.56        8.19      1.57 o 
  -6   9   6        2.57       -0.21      1.47 o 
  -5   9   6        0.00       -1.10      1.10 o 
  -4   9   6        7.22        4.26      1.14 o 
  -3   9   6       12.90       10.17      1.81 o 
  -2   9   6       45.10       30.71      9.92 o 
  -1   9   6       21.53       17.81      1.70 o 
   0   9   6       14.20       16.61      2.41 o 
   1   9   6        0.07       -1.38      1.55 o 
   2   9   6        1.58        0.16      1.72 o 
   3   9   6       15.36       19.22      5.07 o 
   4   9   6        9.64       10.06      3.24 o 
   5   9   6        0.99       -0.61      1.84 o 
   6   9   6        2.69        0.77      2.38 o 
 -10  10   6       40.29       37.97      2.59 o 
  -9  10   6       43.04       39.44      2.60 o 
  -8  10   6       73.75       84.86      3.46 o 
  -7  10   6       80.56       84.72      3.37 o 
  -6  10   6       50.90       57.55      3.99 o 
  -5  10   6       75.47       79.21      5.50 o 
  -4  10   6      177.55      170.27      5.58 o 
  -3  10   6      259.62      262.96     10.27 o 
  -2  10   6      111.92      113.94      6.51 o 
  -1  10   6      113.79      119.54      4.63 o 
   0  10   6       65.15       73.73      5.84 o 
   1  10   6       12.30       13.56      3.08 o 
   2  10   6       25.57       17.98      2.49 o 
   3  10   6       13.73       13.02      3.34 o 
   4  10   6       15.17       15.39      2.52 o 
  -8  11   6       18.79       27.02      4.29 o 
  -7  11   6        0.08       -1.43      1.74 o 
  -6  11   6        6.72        8.44      1.75 o 
  -5  11   6        1.29        0.86      1.45 o 
  -4  11   6       16.83       20.37      3.87 o 
  -2  11   6        5.79        5.52      2.81 o 
  -1  11   6       13.15       10.38      3.13 o 
   1  11   6        7.27        6.69      3.13 o 
   2  11   6        6.91       11.58      3.52 o 
 -16   1   7       86.98       95.23      3.21 o 
 -15   1   7      116.49      116.87      3.36 o 
 -14   1   7      129.44      124.73      2.95 o 
 -13   1   7      207.93      196.46      3.73 o 
 -12   1   7      132.67      127.60      2.59 o 
 -11   1   7      188.34      190.33      3.59 o 
 -10   1   7      330.93      338.72      5.80 o 
  -9   1   7      130.99      136.48      2.45 o 
  -8   1   7      306.13      313.02      4.15 o 
  -7   1   7      510.03      502.81      5.95 o 
  -6   1   7      485.78      476.72      6.14 o 
  -5   1   7     1020.78     1007.93     13.10 o 
  -4   1   7      654.60      622.60      8.91 o 
  -3   1   7      258.04      244.25      4.11 o 
  -2   1   7      322.45      323.77      5.07 o 
  -1   1   7      495.07      477.99      7.01 o 
   0   1   7      166.93      154.97      3.07 o 
   1   1   7       69.69       65.95      1.99 o 
   2   1   7      689.83      692.26      9.55 o 
   3   1   7      744.95      731.93     10.08 o 
   4   1   7      316.97      314.31      5.25 o 
   5   1   7      311.51      317.71      8.56 o 
   6   1   7       78.72       79.47      2.49 o 
   7   1   7        6.29        4.44      1.44 o 
   8   1   7       36.76       38.70      2.90 o 
   9   1   7      122.47      125.24      4.93 o 
  10   1   7      133.82      140.78      7.39 o 
 -16   2   7       36.85       37.02      2.22 o 
 -15   2   7       37.65       43.72      2.29 o 
 -14   2   7        0.16        0.45      0.97 o 
 -13   2   7        7.37        5.82      1.07 o 
 -12   2   7        4.18        5.08      1.02 o 
 -11   2   7        0.84        2.06      1.03 o 
 -10   2   7      124.86      122.89      2.63 o 
  -9   2   7      182.95      176.94      2.87 o 
  -8   2   7       26.98       29.62      1.30 o 
  -7   2   7        0.01       -0.59      0.59 o 
  -6   2   7       49.81       49.55      1.39 o 
  -5   2   7       10.55       12.28      1.09 o 
  -4   2   7       10.99       12.49      1.00 o 
  -3   2   7       26.26       24.17      1.83 o 
  -2   2   7       61.12       54.67      1.77 o 
  -1   2   7        4.73        5.12      0.82 o 
   0   2   7        0.10        0.41      0.74 o 
   1   2   7        1.01       -0.11      0.77 o 
   2   2   7        0.05       -0.76      0.76 o 
   3   2   7       18.88       20.46      1.32 o 
   4   2   7       40.39       44.44      1.99 o 
   5   2   7       24.00       26.64      1.86 o 
   6   2   7       34.90       36.02      2.08 o 
   7   2   7        1.99        3.77      2.78 o 
   8   2   7       64.90       62.22      5.86 o 
   9   2   7       29.84       29.32      2.84 o 
 -16   3   7       67.98       71.82      2.80 o 
 -15   3   7       34.12       32.30      1.80 o 
 -14   3   7       48.00       48.27      2.04 o 
 -13   3   7      227.90      224.64      4.10 o 
 -12   3   7      174.98      174.28      4.47 o 
 -11   3   7      210.22      217.80      4.36 o 
 -10   3   7      111.95      122.67      2.40 o 
  -9   3   7       72.08       69.25      3.00 o 
  -8   3   7      350.45      347.48      4.53 o 
  -7   3   7      228.30      216.46      4.00 o 
  -6   3   7      533.85      519.54      6.55 o 
  -5   3   7      971.36      951.53     11.18 o 
  -4   3   7        1.98        0.39      0.86 o 
  -3   3   7       67.58       64.07      1.90 o 
  -2   3   7      180.29      178.43      3.38 o 
  -1   3   7      561.59      564.27      7.97 o 
   0   3   7      459.30      456.91      7.81 o 
   1   3   7       27.85       27.21      1.36 o 
   2   3   7       99.49       99.09      2.45 o 
   3   3   7      201.67      185.28      3.62 o 
   4   3   7      168.61      158.48      4.02 o 
   5   3   7      193.08      200.56      5.96 o 
   6   3   7        9.82       10.48      1.92 o 
   7   3   7        1.17        0.91      2.53 o 
   8   3   7       69.99       79.08      5.14 o 
   9   3   7       24.83       25.85      2.88 o 
 -15   4   7        2.12        1.78      1.13 o 
 -14   4   7        0.05        1.17      1.05 o 
 -13   4   7        0.02       -0.98      0.98 o 
 -12   4   7       14.16       12.08      1.24 o 
 -11   4   7       54.11       52.52      1.88 o 
 -10   4   7      253.70      246.86      4.11 o 
  -9   4   7      259.92      247.49      3.64 o 
  -8   4   7        4.65        2.69      0.71 o 
  -7   4   7       17.90       17.62      0.98 o 
  -6   4   7        6.95        7.36      0.82 o 
  -5   4   7       28.93       31.65      1.26 o 
  -4   4   7       96.68      106.87      2.55 o 
  -3   4   7      394.32      379.62      6.67 o 
  -2   4   7       11.09        9.82      1.04 o 
  -1   4   7        0.40        0.81      0.79 o 
   0   4   7       42.30       44.40      1.68 o 
   1   4   7      316.54      311.20      7.13 o 
   2   4   7       23.41       21.31      2.02 o 
   3   4   7        1.89        2.59      1.15 o 
   4   4   7       20.68       20.17      1.69 o 
   5   4   7        0.80       -1.44      1.44 o 
   6   4   7       13.70       13.27      2.10 o 
   7   4   7       33.52       31.49      4.22 o 
   8   4   7       16.02       13.94      2.94 o 
   9   4   7        0.18        0.14      1.97 o 
 -15   5   7      135.60      137.37      3.84 o 
 -14   5   7      178.87      173.47      3.68 o 
 -13   5   7       54.77       53.96      2.03 o 
 -12   5   7      257.57      264.15      4.54 o 
 -11   5   7      170.10      174.30      3.78 o 
 -10   5   7       17.83       17.75      1.24 o 
  -9   5   7       99.64       94.67      2.99 o 
  -8   5   7      150.90      153.49      2.69 o 
  -7   5   7      209.32      208.21      3.20 o 
  -6   5   7      289.42      289.14      4.84 o 
  -5   5   7      410.83      405.70      5.55 o 
  -4   5   7      356.96      341.70      6.16 o 
  -3   5   7       73.98       74.88      2.15 o 
  -2   5   7      380.34      377.26      5.83 o 
  -1   5   7      619.49      603.54     10.03 o 
   0   5   7       21.31       23.08      2.47 o 
   1   5   7      140.02      135.10      4.26 o 
   2   5   7      205.04      212.81      4.78 o 
   3   5   7       64.45       65.87      3.32 o 
   4   5   7      116.53      126.85      4.78 o 
   5   5   7      154.15      147.33      5.24 o 
   6   5   7      114.88      125.18      4.94 o 
   7   5   7       37.03       33.40      2.99 o 
   8   5   7       17.12       14.35      2.49 o 
 -14   6   7       46.27       45.01      2.36 o 
 -13   6   7        6.23        5.67      1.38 o 
 -12   6   7        1.38        0.72      1.02 o 
 -11   6   7       21.01       19.08      1.37 o 
 -10   6   7        0.02        1.21      0.93 o 
  -9   6   7       20.65       22.21      1.33 o 
  -8   6   7        2.67        2.10      0.87 o 
  -7   6   7        0.00       -0.75      0.75 o 
  -6   6   7       10.41       11.25      1.00 o 
  -5   6   7        6.40        6.00      0.90 o 
  -4   6   7       11.91        9.45      1.25 o 
  -3   6   7       29.29       29.03      1.83 o 
  -2   6   7        0.04       -0.01      0.99 o 
  -1   6   7        5.24        3.44      1.11 o 
   0   6   7      151.38      150.44      3.85 o 
   1   6   7       35.94       32.91      2.93 o 
   2   6   7       61.49       56.82      3.28 o 
   3   6   7      111.81      112.60      9.13 o 
   4   6   7       13.79       18.58      2.34 o 
   5   6   7        0.68        0.75      1.70 o 
   6   6   7        6.97        7.92      3.31 o 
   7   6   7        3.87        2.52      1.92 o 
 -13   7   7       75.95       72.47      2.91 o 
 -12   7   7       40.90       42.72      2.66 o 
 -11   7   7      144.39      142.15      4.30 o 
 -10   7   7      207.63      218.86      4.55 o 
  -9   7   7      285.54      288.21      4.68 o 
  -8   7   7      190.46      199.86      3.65 o 
  -7   7   7      160.63      162.52      3.60 o 
  -6   7   7       82.42       86.08      4.26 o 
  -5   7   7       56.04       59.23      2.16 o 
  -4   7   7      302.12      310.08      6.14 o 
  -3   7   7      319.36      313.70      6.23 o 
  -2   7   7      282.74      284.64      6.16 o 
  -1   7   7      164.04      166.21      4.16 o 
   0   7   7       80.63       91.54      3.05 o 
   1   7   7      125.36      127.28      4.68 o 
   2   7   7      158.07      162.65      5.42 o 
   3   7   7      129.21      128.39      4.94 o 
   4   7   7      193.18      184.00      6.06 o 
   5   7   7      123.18      117.22      7.48 o 
   6   7   7       97.97      102.65      4.67 o 
   7   7   7       44.80       49.59      3.65 o 
 -12   8   7        0.13        0.64      1.31 o 
 -11   8   7        7.30        6.26      1.44 o 
 -10   8   7        3.13        3.54      1.51 o 
  -9   8   7        1.14        2.81      1.46 o 
  -8   8   7        1.64        1.12      1.35 o 
  -7   8   7        8.05        7.15      1.11 o 
  -6   8   7       14.87       12.54      2.22 o 
  -5   8   7        5.26        2.67      1.25 o 
  -4   8   7       98.99       97.14      3.88 o 
  -3   8   7       98.38      102.63      3.30 o 
  -2   8   7       51.64       47.82      2.32 o 
  -1   8   7       23.64       20.22      2.41 o 
   0   8   7        1.62       -0.45      1.54 o 
   1   8   7       54.62       57.60      3.48 o 
   2   8   7       32.58       33.34      2.85 o 
   3   8   7        0.39        1.60      3.15 o 
   4   8   7        3.58        1.85      1.92 o 
   5   8   7        4.04        0.91      2.78 o 
 -10   9   7       26.34       28.65      2.31 o 
  -9   9   7       27.46       27.09      2.62 o 
  -8   9   7       76.54       65.57      3.06 o 
  -7   9   7       40.91       41.44      3.00 o 
  -6   9   7       16.11       15.73      2.12 o 
  -5   9   7       51.91       53.75      3.18 o 
  -4   9   7       64.29       62.59      3.50 o 
  -3   9   7       30.94       32.59      2.53 o 
  -2   9   7      127.21      124.65      4.71 o 
  -1   9   7      346.52      375.73      9.62 o 
   0   9   7       99.24      100.26      4.40 o 
   1   9   7        9.38       10.75      2.18 o 
   2   9   7       10.70        8.39      2.19 o 
   3   9   7       18.56       14.84      2.36 o 
   4   9   7        3.29        5.91      3.13 o 
  -8  10   7       15.41       14.61      1.99 o 
  -7  10   7        0.51        1.71      1.88 o 
  -6  10   7        8.08        9.00      2.11 o 
  -5  10   7       24.46       31.05      2.81 o 
  -4  10   7        2.21        4.40      2.50 o 
  -1  10   7        0.84       -0.35      1.82 o 
   0  10   7        0.47        0.91      1.90 o 
   1  10   7        1.63        1.51      2.74 o 
   2  10   7        0.16       -1.79      1.84 o 
 -15   0   8      214.33      246.14      7.36 o 
 -14   0   8      124.45      130.12      4.00 o 
 -13   0   8       94.48       92.88      3.28 o 
 -12   0   8      158.81      150.89      4.16 o 
 -11   0   8      456.63      490.33     10.85 o 
 -10   0   8      692.99      691.44     11.46 o 
  -9   0   8      300.27      307.15      6.05 o 
  -8   0   8      201.48      197.80      5.47 o 
  -7   0   8      116.00      113.29      3.93 o 
  -6   0   8      731.38      703.83     13.82 o 
  -5   0   8      710.86      676.03     13.35 o 
  -4   0   8      174.73      170.31      4.84 o 
  -3   0   8      474.94      484.97     15.52 o 
  -2   0   8      454.12      425.17     12.26 o 
  -1   0   8      131.31      128.26      4.12 o 
   0   0   8      165.82      165.69      8.11 o 
   1   0   8      557.91      564.32     11.67 o 
   2   0   8      343.66      336.87      7.96 o 
   3   0   8      273.57      278.32      7.03 o 
   4   0   8      265.10      280.31      7.17 o 
   5   0   8      192.78      211.13      6.07 o 
   6   0   8       70.99       68.88      3.53 o 
   7   0   8       76.10       72.92      3.66 o 
   8   0   8       27.00       28.53      2.75 o 
 -15   1   8       21.71       27.41      1.72 o 
 -14   1   8        0.00       -0.67      0.97 o 
 -13   1   8        0.75        0.29      0.84 o 
 -12   1   8        1.57        1.35      0.88 o 
 -11   1   8       41.19       42.69      1.79 o 
 -10   1   8       16.12       17.78      1.12 o 
  -9   1   8       12.83       11.11      0.97 o 
  -8   1   8       29.78       27.47      1.47 o 
  -7   1   8        0.01       -0.80      0.80 o 
  -6   1   8       40.06       36.94      1.64 o 
  -5   1   8        6.93        7.50      1.02 o 
  -4   1   8       85.40       85.72      2.33 o 
  -3   1   8       61.45       60.10      1.97 o 
  -2   1   8        1.36        1.60      0.83 o 
  -1   1   8        8.10        6.99      1.03 o 
   0   1   8       65.26       63.38      2.10 o 
   1   1   8        0.89        1.04      0.94 o 
   2   1   8        5.55        7.13      1.13 o 
   3   1   8        1.16        1.08      1.03 o 
   4   1   8        1.90        1.55      1.03 o 
   5   1   8        0.71        1.90      1.11 o 
   6   1   8       12.98       14.15      1.53 o 
   7   1   8        0.00       -1.15      1.46 o 
   8   1   8        0.01       -1.75      1.75 o 
 -15   2   8      134.42      145.93      3.44 o 
 -14   2   8       79.52       77.69      2.47 o 
 -13   2   8       31.04       29.77      1.61 o 
 -12   2   8      285.99      281.78      4.68 o 
 -11   2   8      600.23      573.61      9.21 o 
 -10   2   8        1.19        0.71      0.89 o 
  -9   2   8        1.48        0.84      0.75 o 
  -8   2   8       77.12       74.69      2.22 o 
  -7   2   8      136.34      129.72      4.11 o 
  -6   2   8      272.89      275.61      4.76 o 
  -5   2   8      462.05      440.14      6.70 o 
  -4   2   8      786.94      773.36     10.60 o 
  -3   2   8      424.59      406.84      6.28 o 
  -2   2   8       58.91       57.08      1.94 o 
  -1   2   8      127.37      126.48      4.35 o 
   0   2   8       68.69       70.24      2.19 o 
   1   2   8       25.68       25.03      1.48 o 
   2   2   8      122.29      119.53      2.93 o 
   3   2   8       80.39       81.16      2.50 o 
   4   2   8      212.82      215.90      4.28 o 
   5   2   8       25.06       24.92      2.01 o 
   6   2   8       12.00        9.42      1.96 o 
   7   2   8      166.00      186.88      8.90 o 
   8   2   8      136.73      146.88     13.79 o 
 -15   3   8        0.41        0.39      1.14 o 
 -14   3   8        2.18        0.65      1.09 o 
 -13   3   8        0.34       -0.86      1.16 o 
 -12   3   8       58.50       57.43      2.05 o 
 -11   3   8        6.36        7.61      1.09 o 
 -10   3   8       33.34       38.28      1.79 o 
  -9   3   8        0.21       -0.68      0.76 o 
  -8   3   8       15.97       17.45      1.29 o 
  -7   3   8        3.22        1.92      1.13 o 
  -6   3   8        3.10        2.36      1.58 o 
  -5   3   8        0.46       -0.79      0.79 o 
  -4   3   8        3.87        2.82      0.89 o 
  -3   3   8        7.91        7.22      1.06 o 
  -2   3   8       78.25       75.67      2.24 o 
  -1   3   8       35.48       35.10      1.58 o 
   0   3   8       47.46       46.83      1.84 o 
   1   3   8        3.42        3.92      1.25 o 
   2   3   8        5.09        1.64      1.46 o 
   3   3   8       41.28       35.95      2.15 o 
   4   3   8        6.51        7.54      1.51 o 
   5   3   8        0.31        1.73      1.70 o 
   6   3   8       17.71       17.16      2.46 o 
   7   3   8        1.12       -0.74      2.74 o 
 -14   4   8       32.69       33.87      2.07 o 
 -13   4   8       27.43       28.92      1.69 o 
 -12   4   8      251.11      243.13      6.49 o 
 -11   4   8      361.36      364.91      5.60 o 
 -10   4   8       71.45       76.74      2.23 o 
  -9   4   8        0.96        0.23      0.70 o 
  -8   4   8       57.25       54.42      1.81 o 
  -7   4   8       86.95       91.86      2.56 o 
  -6   4   8      141.74      143.90      3.19 o 
  -5   4   8      257.31      233.54      4.89 o 
  -4   4   8      158.76      153.62      3.27 o 
  -3   4   8       44.08       46.15      1.84 o 
  -2   4   8       62.07       64.37      2.10 o 
  -1   4   8       55.43       59.82      4.63 o 
   0   4   8       18.90       15.59      1.54 o 
   1   4   8      189.29      188.80      4.55 o 
   2   4   8      232.81      227.86      9.17 o 
   3   4   8      148.89      145.49      4.06 o 
   4   4   8       51.99       51.85      3.23 o 
   5   4   8       13.55       16.41      2.29 o 
   6   4   8        1.34        0.19      1.77 o 
   7   4   8       24.85       21.99      3.94 o 
 -14   5   8        5.62        5.88      1.34 o 
 -13   5   8        7.89        7.76      1.23 o 
 -12   5   8        0.02        1.26      1.05 o 
 -11   5   8        7.40        9.38      1.61 o 
 -10   5   8       21.50       23.38      1.43 o 
  -9   5   8        1.80        1.33      1.01 o 
  -8   5   8       16.31       16.83      1.19 o 
  -7   5   8        0.07       -0.88      0.88 o 
  -6   5   8       38.91       38.80      1.75 o 
  -5   5   8      182.04      176.63      3.64 o 
  -4   5   8       57.09       52.76      4.10 o 
  -3   5   8      146.94      125.01      3.52 o 
  -2   5   8       25.56       26.62      2.36 o 
  -1   5   8       71.54       65.72      2.67 o 
   0   5   8       50.76       49.39      2.36 o 
   1   5   8       12.54        9.63      1.50 o 
   2   5   8        4.15        2.57      1.34 o 
   3   5   8        1.37        2.37      1.76 o 
   4   5   8        9.71        9.93      2.16 o 
   5   5   8        0.00        0.58      1.83 o 
   6   5   8        3.03        4.28      2.16 o 
 -13   6   8        6.82        6.09      1.40 o 
 -12   6   8       36.87       36.00      1.83 o 
 -11   6   8      169.64      168.35      3.54 o 
 -10   6   8      277.34      275.72      4.66 o 
  -9   6   8      180.70      185.72      4.00 o 
  -8   6   8      170.10      178.46      4.04 o 
  -7   6   8      165.52      165.80      5.22 o 
  -6   6   8       88.10       94.77      2.67 o 
  -5   6   8      418.47      390.53      7.42 o 
  -4   6   8      258.14      252.17      5.71 o 
  -3   6   8      111.68      120.87      3.58 o 
  -2   6   8      216.24      226.13      5.13 o 
  -1   6   8       62.23       63.81      2.71 o 
   0   6   8      136.64      146.66      4.00 o 
   1   6   8      185.26      186.28      4.65 o 
   2   6   8      119.59      114.38      4.58 o 
   3   6   8      105.07      120.26      4.92 o 
   4   6   8       73.43       82.19      7.48 o 
   5   6   8       78.11       86.92      4.53 o 
 -12   7   8        3.83        4.27      1.41 o 
 -11   7   8       14.37       14.42      1.61 o 
 -10   7   8        8.15        7.99      1.37 o 
  -9   7   8        1.10        0.17      1.28 o 
  -8   7   8        0.01        0.19      1.30 o 
  -7   7   8        6.58        8.44      1.82 o 
  -6   7   8        9.33       11.13      1.95 o 
  -5   7   8        9.96        9.08      1.48 o 
  -4   7   8       11.57        9.54      2.50 o 
  -3   7   8       11.85        8.77      2.71 o 
  -2   7   8        9.75       11.00      1.60 o 
  -1   7   8       22.02       24.09      1.89 o 
   0   7   8        1.43       -0.21      2.15 o 
   1   7   8        7.64        6.47      2.05 o 
   2   7   8        0.38        0.69      1.75 o 
   3   7   8        0.16        1.11      1.92 o 
   4   7   8        6.85        8.89      2.29 o 
 -10   8   8       62.75       59.10      3.61 o 
  -9   8   8      157.56      167.42      5.78 o 
  -8   8   8      106.71      121.73      3.85 o 
  -7   8   8       30.21       34.23      2.65 o 
  -6   8   8       32.78       35.89      2.65 o 
  -5   8   8       78.39       78.86      3.79 o 
  -4   8   8      143.13      135.75      4.02 o 
  -3   8   8      123.25      117.87      3.71 o 
  -2   8   8      102.68      112.74      3.70 o 
  -1   8   8       79.59       79.35      3.96 o 
   0   8   8       98.10       95.99      4.39 o 
   1   8   8      126.26      117.40      4.84 o 
   2   8   8       31.88       30.57      3.01 o 
   3   8   8       16.59       17.20      2.57 o 
  -8   9   8        0.67       -1.71      1.76 o 
  -7   9   8       17.64       16.96      3.48 o 
  -6   9   8       11.50        5.77      2.64 o 
  -5   9   8        0.00       -0.44      1.54 o 
  -4   9   8        0.25        3.67      2.92 o 
  -3   9   8        1.63        2.00      2.01 o 
  -2   9   8       16.85       23.43      5.12 o 
  -1   9   8        0.00        0.39      1.88 o 
   0   9   8        0.90       -0.01      1.82 o 
   1   9   8        0.01       -0.67      1.94 o 
 -14   1   9      108.37      111.57      2.97 o 
 -13   1   9      120.63      132.56      2.89 o 
 -12   1   9      232.44      245.68      5.63 o 
 -11   1   9      129.94      126.45      3.75 o 
 -10   1   9       89.05       88.52      2.72 o 
  -9   1   9      327.45      324.81      5.66 o 
  -8   1   9      208.00      207.49      4.18 o 
  -7   1   9      227.98      226.42      4.35 o 
  -6   1   9      366.00      346.42      5.79 o 
  -5   1   9       67.33       66.30      2.21 o 
  -4   1   9        7.76        7.88      1.16 o 
  -3   1   9      124.55      117.02      2.92 o 
  -2   1   9      425.36      417.51      6.63 o 
  -1   1   9      252.41      249.46      4.65 o 
   0   1   9      111.46      106.14      2.86 o 
   1   1   9      238.36      244.66      5.31 o 
   2   1   9      135.58      131.63      4.05 o 
   3   1   9       65.91       64.31      2.38 o 
   4   1   9       63.67       66.82      2.92 o 
   5   1   9       18.97       22.20      1.73 o 
   6   1   9       23.76       23.36      3.59 o 
 -14   2   9        3.64        4.07      1.23 o 
 -13   2   9        0.35        0.15      1.08 o 
 -12   2   9       40.50       38.13      1.78 o 
 -11   2   9        0.12        0.05      1.05 o 
 -10   2   9       39.60       38.66      1.84 o 
  -9   2   9       24.07       24.76      2.10 o 
  -8   2   9        0.15       -0.61      0.96 o 
  -7   2   9        5.19        4.48      1.10 o 
  -6   2   9       18.66       21.72      1.47 o 
  -5   2   9        0.10       -0.16      0.92 o 
  -4   2   9       16.01       14.55      1.31 o 
  -3   2   9       48.38       48.01      2.49 o 
  -2   2   9       37.84       34.28      1.69 o 
  -1   2   9        1.41        0.83      1.03 o 
   0   2   9        9.32       11.98      1.29 o 
   1   2   9        2.67        1.98      1.14 o 
   2   2   9        1.04        0.24      1.09 o 
   3   2   9        1.70        1.39      1.41 o 
   4   2   9        8.69        7.66      1.67 o 
   5   2   9       23.10       17.93      1.99 o 
   6   2   9       12.54       11.37      3.59 o 
 -14   3   9       21.31       22.14      1.80 o 
 -13   3   9       81.77       83.24      3.41 o 
 -12   3   9       85.99       92.00      5.00 o 
 -11   3   9        2.50        1.51      1.29 o 
 -10   3   9       26.91       30.91      2.72 o 
  -9   3   9       63.81       60.68      2.26 o 
  -8   3   9       34.54       34.30      1.97 o 
  -7   3   9      111.05      109.01      2.92 o 
  -6   3   9       67.40       63.01      2.33 o 
  -5   3   9       29.86       28.74      1.99 o 
  -4   3   9      173.21      161.14      3.52 o 
  -3   3   9      396.90      382.42      6.27 o 
  -2   3   9      312.07      303.49      6.91 o 
  -1   3   9        1.02        1.00      1.04 o 
   0   3   9        2.52        0.99      1.06 o 
   1   3   9       97.85       89.90      3.26 o 
   2   3   9       76.91       73.73      3.01 o 
   3   3   9       73.03       73.59      3.09 o 
   4   3   9       43.92       42.59      2.53 o 
   5   3   9        9.48        9.31      4.31 o 
 -13   4   9        0.02        0.00      1.17 o 
 -12   4   9       20.79       20.68      1.70 o 
 -11   4   9       12.36        9.57      1.62 o 
 -10   4   9       43.29       45.37      2.40 o 
  -9   4   9       28.51       29.02      1.73 o 
  -8   4   9        5.75        5.71      1.15 o 
  -7   4   9        0.12        0.15      1.12 o 
  -6   4   9        3.71        3.29      1.13 o 
  -5   4   9       22.24       20.75      1.51 o 
  -4   4   9        1.98        0.17      1.02 o 
  -3   4   9        0.07        1.43      1.02 o 
  -2   4   9        7.00        8.85      1.55 o 
  -1   4   9       39.03       40.18      3.53 o 
   0   4   9        1.85       -1.27      1.38 o 
   1   4   9       36.86       33.16      2.16 o 
   2   4   9       33.29       32.95      2.19 o 
   3   4   9        9.97       13.26      2.47 o 
   4   4   9        3.66        1.40      1.88 o 
   5   4   9        5.70        1.57      2.03 o 
 -12   5   9       50.51       56.96      2.43 o 
 -11   5   9       90.41       97.13      4.39 o 
 -10   5   9      174.66      182.72      4.76 o 
  -9   5   9      190.18      194.44      4.81 o 
  -8   5   9      125.54      117.68      3.15 o 
  -7   5   9       78.85       75.75      2.62 o 
  -6   5   9      111.23      108.80      3.34 o 
  -5   5   9       13.61       17.85      2.18 o 
  -4   5   9        2.78        3.76      1.41 o 
  -3   5   9      144.60      138.56      4.00 o 
  -2   5   9       76.74       81.59      3.13 o 
  -1   5   9       80.01       83.93      3.62 o 
   0   5   9      121.94      121.52      4.51 o 
   1   5   9       65.61       71.70      3.09 o 
   2   5   9      110.85      111.25      4.71 o 
   3   5   9      138.20      125.05      5.08 o 
   4   5   9       69.24       66.80      7.02 o 
 -11   6   9       19.13       16.17      1.84 o 
 -10   6   9        0.80       -0.93      1.30 o 
  -9   6   9       55.62       57.18      2.71 o 
  -8   6   9       24.19       28.97      2.02 o 
  -7   6   9        8.42        9.85      1.64 o 
  -6   6   9       17.63       19.47      1.88 o 
  -5   6   9        4.91        8.63      1.53 o 
  -4   6   9       39.94       33.56      2.21 o 
  -3   6   9        3.76        1.49      1.40 o 
  -2   6   9        1.36       -0.18      1.30 o 
  -1   6   9        2.42        3.68      1.45 o 
   0   6   9        0.01       -1.32      1.32 o 
   1   6   9        3.50        2.42      1.86 o 
   2   6   9        0.74        2.86      1.92 o 
   3   6   9        1.62        1.89      2.10 o 
 -10   7   9       14.48       11.70      2.18 o 
  -9   7   9       39.87       38.94      3.41 o 
  -8   7   9       87.37       92.11      4.25 o 
  -7   7   9       95.02      101.83     10.03 o 
  -6   7   9      254.08      242.66      7.53 o 
  -5   7   9      241.71      224.05      9.99 o 
  -4   7   9       53.60       58.11      2.78 o 
  -3   7   9       92.67      101.55      3.62 o 
  -2   7   9      197.06      211.21      5.71 o 
  -1   7   9       89.65       96.33      3.58 o 
   0   7   9       40.58       38.43      3.69 o 
   1   7   9       17.14       17.33      2.49 o 
  -7   8   9        7.43       13.77      2.29 o 
  -6   8   9        0.77        3.08      1.89 o 
  -5   8   9        0.48       -0.07      1.74 o 
  -4   8   9        2.03        1.63      1.54 o 
  -3   8   9        1.38        2.55      1.55 o 
  -2   8   9        3.61        5.19      2.09 o 
  -1   8   9        9.79       10.12      4.03 o 
 -12   0  10      418.16      444.93     10.69 o 
 -11   0  10       40.05       43.90      3.10 o 
 -10   0  10        4.25        7.88      1.96 o 
  -9   0  10       41.51       44.31      3.47 o 
  -8   0  10      214.21      215.41      8.39 o 
  -7   0  10      344.07      346.19      8.54 o 
  -6   0  10       92.21       96.04      4.08 o 
  -5   0  10      177.51      187.92      5.76 o 
  -4   0  10      142.61      141.81      8.74 o 
  -3   0  10        1.63       -0.91      1.44 o 
  -2   0  10        1.34       -0.19      1.45 o 
  -1   0  10      102.93       99.00      4.12 o 
   0   0  10      130.61      129.29      4.82 o 
   1   0  10      109.58      111.94      4.49 o 
   2   0  10       95.12       96.76      7.51 o 
   3   0  10      112.86      122.88      4.91 o 
 -12   1  10        3.79        3.63      1.33 o 
 -11   1  10       43.81       42.63      2.13 o 
 -10   1  10       11.57       11.78      1.46 o 
  -9   1  10       39.18       38.93      1.97 o 
  -8   1  10        9.10        8.18      1.33 o 
  -7   1  10        6.90        7.17      1.30 o 
  -6   1  10        4.53        2.32      1.15 o 
  -5   1  10        5.62        5.56      1.61 o 
  -4   1  10       29.09       25.58      1.80 o 
  -3   1  10       22.60       24.72      2.27 o 
  -2   1  10        1.53        1.82      1.14 o 
  -1   1  10      103.57      109.25      3.07 o 
   0   1  10       48.10       45.26      2.10 o 
   1   1  10        9.16       12.85      1.48 o 
   2   1  10        5.47        5.25      1.36 o 
   3   1  10        0.14       -0.64      1.19 o 
 -12   2  10       40.14       41.66      2.40 o 
 -11   2  10       17.18       22.99      1.75 o 
 -10   2  10       41.35       40.83      2.11 o 
  -9   2  10       47.30       44.45      2.07 o 
  -8   2  10       83.75       81.22      3.01 o 
  -7   2  10      149.21      150.75      3.63 o 
  -6   2  10      169.21      162.18      3.76 o 
  -5   2  10      126.65      130.10      3.32 o 
  -4   2  10       67.51       67.80      2.44 o 
  -3   2  10       83.38       85.35      2.70 o 
  -2   2  10       35.37       32.71      1.82 o 
  -1   2  10        7.31        8.70      1.32 o 
   0   2  10      137.15      137.37      3.51 o 
   1   2  10      119.20      122.29      3.36 o 
   2   2  10       83.60       87.27      3.40 o 
   3   2  10       42.58       43.42      2.63 o 
 -12   3  10        1.68       -1.60      1.60 o 
 -11   3  10        5.01        0.91      1.79 o 
 -10   3  10        4.25        4.17      1.27 o 
  -9   3  10        2.25        0.89      1.20 o 
  -8   3  10        2.19        2.33      1.24 o 
  -7   3  10        3.08        4.91      1.23 o 
  -6   3  10       11.00        9.41      1.38 o 
  -5   3  10        2.70        1.81      1.12 o 
  -4   3  10        1.89       -0.13      1.09 o 
  -3   3  10        6.56        5.57      1.24 o 
  -2   3  10       39.95       36.84      1.89 o 
  -1   3  10        6.72        7.25      1.66 o 
   0   3  10        5.51        4.60      1.56 o 
   1   3  10        1.59        1.61      1.84 o 
   2   3  10        1.14        1.64      1.53 o 
 -11   4  10       15.22       19.21      1.96 o 
 -10   4  10       37.20       41.90      3.04 o 
  -9   4  10      136.17      151.76      3.77 o 
  -8   4  10      103.95      105.80      3.33 o 
  -7   4  10       40.90       43.58      2.09 o 
  -6   4  10       64.51       61.57      2.40 o 
  -5   4  10       81.00       82.44      2.68 o 
  -4   4  10       69.89       73.22      2.62 o 
  -3   4  10       60.62       56.22      3.25 o 
  -2   4  10       14.71       16.03      1.95 o 
  -1   4  10       36.15       33.61      2.34 o 
   0   4  10       83.44       85.72      3.43 o 
   1   4  10       77.66       80.47      3.31 o 
 -10   5  10        0.18       -0.97      1.38 o 
  -9   5  10        0.01        0.29      1.35 o 
  -8   5  10        2.93        3.07      1.27 o 
  -7   5  10        0.51       -0.89      1.19 o 
  -6   5  10       55.17       60.22      3.10 o 
  -5   5  10       55.25       50.46      2.67 o 
  -4   5  10        4.49        3.24      1.50 o 
  -3   5  10        0.00        0.77      1.45 o 
  -2   5  10        0.23        1.57      1.51 o 
  -1   5  10        9.93       10.48      2.14 o 
   0   5  10        6.25        5.50      1.68 o 
  -8   6  10       15.69       17.91      3.45 o 
  -7   6  10       56.74       56.33      4.38 o 
  -6   6  10      109.68      109.93      3.94 o 
  -5   6  10       48.02       51.40      2.78 o 
  -4   6  10       64.30       65.71      3.16 o 
  -3   6  10       34.56       34.86      2.46 o 
  -2   6  10       27.12       22.98      2.13 o 
  -9   1  11       21.86       24.25      1.99 o 
  -8   1  11       44.38       40.42      2.15 o 
  -7   1  11       43.50       41.07      2.19 o 
  -6   1  11       18.26       20.24      1.74 o 
  -5   1  11       45.24       46.55      2.91 o 
  -4   1  11      159.97      157.88      3.88 o 
  -3   1  11      176.20      170.61      4.05 o 
  -2   1  11        5.17        4.64      1.41 o 
  -1   1  11        0.40        0.15      1.24 o 
  -9   2  11        2.20        1.92      1.79 o 
  -8   2  11       11.29       12.00      1.58 o 
  -7   2  11       33.58       33.98      2.06 o 
  -6   2  11        0.00       -0.13      1.24 o 
  -5   2  11        2.59        1.77      1.27 o 
  -4   2  11        0.50        0.40      1.27 o 
  -3   2  11        8.89        8.81      1.50 o 
  -2   2  11        1.58        0.11      1.32 o 
  -7   3  11       69.67       72.37      3.92 o 
  -6   3  11       60.95       60.40      2.53 o 
  -5   3  11       30.24       31.22      1.96 o 
  -4   3  11       62.63       64.78      3.16 o 
  -3   3  11       38.71       37.79      2.12 o 
                                                 
